# Supplementary material for: Comparative salivary proteomics analysis of children with and without dental caries using the iTRAQ/MRM approach
Source: J Transl Med. 2018 Jan 19;16:11. doi: 10.1186/s12967-018-1388-8 (PMC5775567; doi:10.1186/s12967-018-1388-8)
Supplement: Supplementary file 1 — Additional file 1. List of proteins commonly identified by iTRAQ in all saliva samples. [file 12967_2018_1388_MOESM1_ESM.xls]

## Sheet: Sheet1
Accession	Description	Score	Coverage	# Proteins	# Unique Peptides	# Peptides	# PSMs	# AAs	MW [kDa]	calc. pI
P01008	Antithrombin-III OS=Homo sapiens GN=SERPINC1 PE=1 SV=1 - [ANT3_HUMAN]	515.82	0.3362	1	13	13	41	464	52.6	6.71
P02768	Serum albumin OS=Homo sapiens GN=ALB PE=1 SV=2 - [ALBU_HUMAN]	2897.62	0.8161	1	58	58	3084	609	69.3	6.28
Q9Y6R7	IgGFc-binding protein OS=Homo sapiens GN=FCGBP PE=1 SV=3 - [FCGBP_HUMAN]	2408.21	0.2451	1	56	56	216	5405	571.6	5.34
P13645	Keratin, type I cytoskeletal 10 OS=Homo sapiens GN=KRT10 PE=1 SV=6 - [K1C10_HUMAN]	171.42	0.0942	1	4	5	5	584	58.8	5.21
P04264	Keratin, type II cytoskeletal 1 OS=Homo sapiens GN=KRT1 PE=1 SV=6 - [K2C1_HUMAN]	240.64	0.1615	1	7	7	9	644	66	8.12
P68371	Tubulin beta-4B chain OS=Homo sapiens GN=TUBB4B PE=1 SV=1 - [TBB4B_HUMAN]	256.04	0.2854	6	1	8	17	445	49.8	4.89
P07437	Tubulin beta chain OS=Homo sapiens GN=TUBB PE=1 SV=2 - [TBB5_HUMAN]	328.76	0.3468	7	3	10	19	444	49.6	4.89
P08670	Vimentin OS=Homo sapiens GN=VIM PE=1 SV=4 - [VIME_HUMAN]	536.34	0.3133	3	13	14	44	466	53.6	5.12
P68104	Elongation factor 1-alpha 1 OS=Homo sapiens GN=EEF1A1 PE=1 SV=1 - [EF1A1_HUMAN]	251.83	0.1753	3	7	7	16	462	50.1	9.01
P21333	Filamin-A OS=Homo sapiens GN=FLNA PE=1 SV=4 - [FLNA_HUMAN]	397.08	0.0578	3	11	11	13	2647	280.6	6.06
P62937	Peptidyl-prolyl cis-trans isomerase A OS=Homo sapiens GN=PPIA PE=1 SV=2 - [PPIA_HUMAN]	579	0.6242	7	13	14	108	165	18	7.81
P67936	Tropomyosin alpha-4 chain OS=Homo sapiens GN=TPM4 PE=1 SV=3 - [TPM4_HUMAN]	93.12	0.1169	2	1	4	14	248	28.5	4.69
P35579	Myosin-9 OS=Homo sapiens GN=MYH9 PE=1 SV=4 - [MYH9_HUMAN]	476.8	0.0964	3	14	14	21	1960	226.4	5.6
P04083	Annexin A1 OS=Homo sapiens GN=ANXA1 PE=1 SV=2 - [ANXA1_HUMAN]	446.16	0.4393	1	11	11	25	346	38.7	7.02
P07355	Annexin A2 OS=Homo sapiens GN=ANXA2 PE=1 SV=2 - [ANXA2_HUMAN]	69.89	0.0413	1	1	1	1	339	38.6	7.75
P14625	Endoplasmin OS=Homo sapiens GN=HSP90B1 PE=1 SV=1 - [ENPL_HUMAN]	73.68	0.0461	1	3	3	3	803	92.4	4.84
Q562R1	Beta-actin-like protein 2 OS=Homo sapiens GN=ACTBL2 PE=1 SV=2 - [ACTBL_HUMAN]	254.81	0.1915	1	1	7	53	376	42	5.59
P60709	Actin, cytoplasmic 1 OS=Homo sapiens GN=ACTB PE=1 SV=1 - [ACTB_HUMAN]	1004.63	0.592	7	8	19	303	375	41.7	5.48
P68032	Actin, alpha cardiac muscle 1 OS=Homo sapiens GN=ACTC1 PE=1 SV=1 - [ACTC_HUMAN]	541.48	0.3793	4	2	13	157	377	42	5.39
P09972	Fructose-bisphosphate aldolase C OS=Homo sapiens GN=ALDOC PE=1 SV=2 - [ALDOC_HUMAN]	163.58	0.1429	2	2	4	11	364	39.4	6.87
P12110	Collagen alpha-2(VI) chain OS=Homo sapiens GN=COL6A2 PE=1 SV=4 - [CO6A2_HUMAN]	94.88	0.0275	1	3	3	3	1019	108.5	6.21
P14618	Pyruvate kinase PKM OS=Homo sapiens GN=PKM PE=1 SV=4 - [KPYM_HUMAN]	1011.01	0.5122	2	24	24	74	531	57.9	7.84
Q13813	Spectrin alpha chain, non-erythrocytic 1 OS=Homo sapiens GN=SPTAN1 PE=1 SV=3 - [SPTN1_HUMAN]	128.29	0.0283	1	4	4	4	2472	284.4	5.35
P07205	Phosphoglycerate kinase 2 OS=Homo sapiens GN=PGK2 PE=1 SV=3 - [PGK2_HUMAN]	151.36	0.1487	1	1	6	12	417	44.8	8.54
P27348	14-3-3 protein theta OS=Homo sapiens GN=YWHAQ PE=1 SV=1 - [1433T_HUMAN]	256.46	0.2816	1	2	7	35	245	27.7	4.78
P06396	Gelsolin OS=Homo sapiens GN=GSN PE=1 SV=1 - [GELS_HUMAN]	756.83	0.3568	1	22	22	83	782	85.6	6.28
P16930	Fumarylacetoacetase OS=Homo sapiens GN=FAH PE=1 SV=2 - [FAAA_HUMAN]	40.2	0.031	1	1	1	1	419	46.3	6.95
P11413	Glucose-6-phosphate 1-dehydrogenase OS=Homo sapiens GN=G6PD PE=1 SV=4 - [G6PD_HUMAN]	427.69	0.3379	1	15	15	28	515	59.2	6.84
P13639	Elongation factor 2 OS=Homo sapiens GN=EEF2 PE=1 SV=4 - [EF2_HUMAN]	238.02	0.1282	1	9	9	13	858	95.3	6.83
P15311	Ezrin OS=Homo sapiens GN=EZR PE=1 SV=4 - [EZRI_HUMAN]	590.79	0.2884	2	10	17	52	586	69.4	6.27
P61088	Ubiquitin-conjugating enzyme E2 N OS=Homo sapiens GN=UBE2N PE=1 SV=1 - [UBE2N_HUMAN]	82.65	0.3421	1	4	4	6	152	17.1	6.57
P46940	Ras GTPase-activating-like protein IQGAP1 OS=Homo sapiens GN=IQGAP1 PE=1 SV=1 - [IQGA1_HUMAN]	360.33	0.0917	1	10	10	11	1657	189.1	6.48
P07339	Cathepsin D OS=Homo sapiens GN=CTSD PE=1 SV=1 - [CATD_HUMAN]	618.36	0.4466	1	14	14	82	412	44.5	6.54
Q9Y490	Talin-1 OS=Homo sapiens GN=TLN1 PE=1 SV=3 - [TLN1_HUMAN]	241.35	0.0496	2	8	8	11	2541	269.6	6.07
P30520	Adenylosuccinate synthetase isozyme 2 OS=Homo sapiens GN=ADSS PE=1 SV=3 - [PURA2_HUMAN]	46.89	0.0461	2	2	2	2	456	50.1	6.55
P26038	Moesin OS=Homo sapiens GN=MSN PE=1 SV=3 - [MOES_HUMAN]	863.58	0.4853	1	19	26	85	577	67.8	6.4
P30046	D-dopachrome decarboxylase OS=Homo sapiens GN=DDT PE=1 SV=3 - [DOPD_HUMAN]	49.17	0.1949	1	2	2	6	118	12.7	7.3
P22626	Heterogeneous nuclear ribonucleoproteins A2/B1 OS=Homo sapiens GN=HNRNPA2B1 PE=1 SV=2 - [ROA2_HUMAN]	89.06	0.051	1	2	2	6	353	37.4	8.95
P31946	14-3-3 protein beta/alpha OS=Homo sapiens GN=YWHAB PE=1 SV=3 - [1433B_HUMAN]	399.09	0.5122	1	5	11	44	246	28.1	4.83
P62258	14-3-3 protein epsilon OS=Homo sapiens GN=YWHAE PE=1 SV=1 - [1433E_HUMAN]	347.52	0.4039	1	6	9	36	255	29.2	4.74
Q04917	14-3-3 protein eta OS=Homo sapiens GN=YWHAH PE=1 SV=4 - [1433F_HUMAN]	217.6	0.252	1	2	6	33	246	28.2	4.84
P61981	14-3-3 protein gamma OS=Homo sapiens GN=YWHAG PE=1 SV=2 - [1433G_HUMAN]	223.46	0.2874	1	2	7	37	247	28.3	4.89
P31947	14-3-3 protein sigma OS=Homo sapiens GN=SFN PE=1 SV=1 - [1433S_HUMAN]	458.96	0.3992	1	6	10	64	248	27.8	4.74
P63104	14-3-3 protein zeta/delta OS=Homo sapiens GN=YWHAZ PE=1 SV=1 - [1433Z_HUMAN]	541.62	0.5673	1	9	13	62	245	27.7	4.79
P11021	78 kDa glucose-regulated protein OS=Homo sapiens GN=HSPA5 PE=1 SV=2 - [GRP78_HUMAN]	759.97	0.3853	1	18	21	55	654	72.3	5.16
P36871	Phosphoglucomutase-1 OS=Homo sapiens GN=PGM1 PE=1 SV=3 - [PGM1_HUMAN]	136.66	0.1103	1	5	5	9	562	61.4	6.76
O75531	Barrier-to-autointegration factor OS=Homo sapiens GN=BANF1 PE=1 SV=1 - [BAF_HUMAN]	50.59	0.1348	1	1	1	1	89	10.1	6.09
P11142	Heat shock cognate 71 kDa protein OS=Homo sapiens GN=HSPA8 PE=1 SV=1 - [HSP7C_HUMAN]	724.81	0.3328	2	15	20	64	646	70.9	5.52
P07237	Protein disulfide-isomerase OS=Homo sapiens GN=P4HB PE=1 SV=3 - [PDIA1_HUMAN]	762.62	0.4744	1	21	21	88	508	57.1	4.87
P22314	Ubiquitin-like modifier-activating enzyme 1 OS=Homo sapiens GN=UBA1 PE=1 SV=3 - [UBA1_HUMAN]	231.79	0.0766	1	6	6	13	1058	117.8	5.76
P27797	Calreticulin OS=Homo sapiens GN=CALR PE=1 SV=1 - [CALR_HUMAN]	182.47	0.2182	1	6	6	15	417	48.1	4.44
Q09666	Neuroblast differentiation-associated protein AHNAK OS=Homo sapiens GN=AHNAK PE=1 SV=2 - [AHNK_HUMAN]	161.62	0.0509	1	4	5	6	5890	628.7	6.15
P00441	Superoxide dismutase [Cu-Zn] OS=Homo sapiens GN=SOD1 PE=1 SV=2 - [SODC_HUMAN]	206.7	0.4351	1	4	4	10	154	15.9	6.13
P10599	Thioredoxin OS=Homo sapiens GN=TXN PE=1 SV=3 - [THIO_HUMAN]	335.69	0.8857	1	8	8	122	105	11.7	4.92
P13473	Lysosome-associated membrane glycoprotein 2 OS=Homo sapiens GN=LAMP2 PE=1 SV=2 - [LAMP2_HUMAN]	49.57	0.0293	1	1	1	2	410	44.9	5.63
Q02809	Procollagen-lysine,2-oxoglutarate 5-dioxygenase 1 OS=Homo sapiens GN=PLOD1 PE=1 SV=2 - [PLOD1_HUMAN]	58.09	0.0536	1	3	3	3	727	83.5	6.95
P0DMV8	Heat shock 70 kDa protein 1A OS=Homo sapiens GN=HSPA1A PE=1 SV=1 - [HS71A_HUMAN]	966.12	0.493	3	20	24	82	641	70	5.66
P12956	X-ray repair cross-complementing protein 6 OS=Homo sapiens GN=XRCC6 PE=1 SV=2 - [XRCC6_HUMAN]	41.6	0.0197	1	1	1	1	609	69.8	6.64
P40926	Malate dehydrogenase, mitochondrial OS=Homo sapiens GN=MDH2 PE=1 SV=3 - [MDHM_HUMAN]	279.45	0.3432	1	8	8	11	338	35.5	8.68
P15153	Ras-related C3 botulinum toxin substrate 2 OS=Homo sapiens GN=RAC2 PE=1 SV=1 - [RAC2_HUMAN]	133.44	0.2448	3	5	5	10	192	21.4	7.61
P12814	Alpha-actinin-1 OS=Homo sapiens GN=ACTN1 PE=1 SV=2 - [ACTN1_HUMAN]	963.54	0.3812	3	15	27	59	892	103	5.41
O43707	Alpha-actinin-4 OS=Homo sapiens GN=ACTN4 PE=1 SV=2 - [ACTN4_HUMAN]	762.64	0.2404	2	7	19	44	911	104.8	5.44
P06576	ATP synthase subunit beta, mitochondrial OS=Homo sapiens GN=ATP5B PE=1 SV=3 - [ATPB_HUMAN]	43.24	0.0265	1	1	1	1	529	56.5	5.4
Q15084	Protein disulfide-isomerase A6 OS=Homo sapiens GN=PDIA6 PE=1 SV=1 - [PDIA6_HUMAN]	40.66	0.0864	1	2	2	2	440	48.1	5.08
P40925	Malate dehydrogenase, cytoplasmic OS=Homo sapiens GN=MDH1 PE=1 SV=4 - [MDHC_HUMAN]	188.94	0.2006	1	6	6	17	334	36.4	7.36
P07996	Thrombospondin-1 OS=Homo sapiens GN=THBS1 PE=1 SV=2 - [TSP1_HUMAN]	347.32	0.106	1	9	9	17	1170	129.3	4.94
P00558	Phosphoglycerate kinase 1 OS=Homo sapiens GN=PGK1 PE=1 SV=3 - [PGK1_HUMAN]	688.17	0.5923	1	15	20	69	417	44.6	8.1
P19105	Myosin regulatory light chain 12A OS=Homo sapiens GN=MYL12A PE=1 SV=2 - [ML12A_HUMAN]	47.9	0.1696	2	2	2	3	171	19.8	4.81
Q13510	Acid ceramidase OS=Homo sapiens GN=ASAH1 PE=1 SV=5 - [ASAH1_HUMAN]	140.49	0.1241	1	4	4	4	395	44.6	7.62
P55786	Puromycin-sensitive aminopeptidase OS=Homo sapiens GN=NPEPPS PE=1 SV=2 - [PSA_HUMAN]	430.31	0.1839	2	14	14	20	919	103.2	5.72
P60900	Proteasome subunit alpha type-6 OS=Homo sapiens GN=PSMA6 PE=1 SV=1 - [PSA6_HUMAN]	60.88	0.122	1	2	2	2	246	27.4	6.76
P31150	Rab GDP dissociation inhibitor alpha OS=Homo sapiens GN=GDI1 PE=1 SV=2 - [GDIA_HUMAN]	219.01	0.217	1	3	8	12	447	50.6	5.14
P45877	Peptidyl-prolyl cis-trans isomerase C OS=Homo sapiens GN=PPIC PE=1 SV=1 - [PPIC_HUMAN]	168.57	0.2028	2	4	5	20	212	22.7	8.4
Q06323	Proteasome activator complex subunit 1 OS=Homo sapiens GN=PSME1 PE=1 SV=1 - [PSME1_HUMAN]	145.06	0.249	1	6	6	8	249	28.7	6.02
Q9Y5Z4	Heme-binding protein 2 OS=Homo sapiens GN=HEBP2 PE=1 SV=1 - [HEBP2_HUMAN]	104.54	0.1122	1	2	2	8	205	22.9	4.63
P13797	Plastin-3 OS=Homo sapiens GN=PLS3 PE=1 SV=4 - [PLST_HUMAN]	363.89	0.1556	1	4	10	33	630	70.8	5.6
P08195	4F2 cell-surface antigen heavy chain OS=Homo sapiens GN=SLC3A2 PE=1 SV=3 - [4F2_HUMAN]	44.08	0.0333	1	2	2	2	630	68	5.01
Q02818	Nucleobindin-1 OS=Homo sapiens GN=NUCB1 PE=1 SV=4 - [NUCB1_HUMAN]	579.12	0.4078	1	15	16	41	461	53.8	5.25
P07900	Heat shock protein HSP 90-alpha OS=Homo sapiens GN=HSP90AA1 PE=1 SV=5 - [HS90A_HUMAN]	90.1	0.0628	3	1	5	6	732	84.6	5.02
P08238	Heat shock protein HSP 90-beta OS=Homo sapiens GN=HSP90AB1 PE=1 SV=4 - [HS90B_HUMAN]	113.39	0.0953	3	2	6	6	724	83.2	5.03
P13489	Ribonuclease inhibitor OS=Homo sapiens GN=RNH1 PE=1 SV=2 - [RINI_HUMAN]	107.79	0.128	1	4	4	7	461	49.9	4.82
P04406	Glyceraldehyde-3-phosphate dehydrogenase OS=Homo sapiens GN=GAPDH PE=1 SV=3 - [G3P_HUMAN]	628.02	0.5134	2	14	14	101	335	36	8.46
Q8WUM4	Programmed cell death 6-interacting protein OS=Homo sapiens GN=PDCD6IP PE=1 SV=1 - [PDC6I_HUMAN]	135.32	0.0634	1	5	5	5	868	96	6.52
P62942	Peptidyl-prolyl cis-trans isomerase FKBP1A OS=Homo sapiens GN=FKBP1A PE=1 SV=2 - [FKB1A_HUMAN]	115.01	0.5463	1	3	3	11	108	11.9	8.16
O60888	Protein CutA OS=Homo sapiens GN=CUTA PE=1 SV=2 - [CUTA_HUMAN]	111.57	0.257	1	3	3	6	179	19.1	5.5
P60660	Myosin light polypeptide 6 OS=Homo sapiens GN=MYL6 PE=1 SV=2 - [MYL6_HUMAN]	161.64	0.2848	2	5	5	12	151	16.9	4.65
P14550	Alcohol dehydrogenase [NADP(+)] OS=Homo sapiens GN=AKR1A1 PE=1 SV=3 - [AK1A1_HUMAN]	130.49	0.16	2	4	4	5	325	36.5	6.79
P00338	L-lactate dehydrogenase A chain OS=Homo sapiens GN=LDHA PE=1 SV=2 - [LDHA_HUMAN]	565.28	0.4398	4	13	14	58	332	36.7	8.27
P61758	Prefoldin subunit 3 OS=Homo sapiens GN=VBP1 PE=1 SV=3 - [PFD3_HUMAN]	32.1	0.0355	3	1	1	2	197	22.6	7.11
P30086	Phosphatidylethanolamine-binding protein 1 OS=Homo sapiens GN=PEBP1 PE=1 SV=3 - [PEBP1_HUMAN]	307.15	0.6738	1	8	8	19	187	21	7.53
P51149	Ras-related protein Rab-7a OS=Homo sapiens GN=RAB7A PE=1 SV=1 - [RAB7A_HUMAN]	256.06	0.4348	1	7	7	13	207	23.5	6.7
P52209	6-phosphogluconate dehydrogenase, decarboxylating OS=Homo sapiens GN=PGD PE=1 SV=3 - [6PGD_HUMAN]	735.22	0.4783	1	20	20	77	483	53.1	7.23
P18206	Vinculin OS=Homo sapiens GN=VCL PE=1 SV=4 - [VINC_HUMAN]	452.64	0.1605	1	15	15	21	1134	123.7	5.66
O15511	Actin-related protein 2/3 complex subunit 5 OS=Homo sapiens GN=ARPC5 PE=1 SV=3 - [ARPC5_HUMAN]	129.1	0.2517	1	3	3	8	151	16.3	5.67
P31949	Protein S100-A11 OS=Homo sapiens GN=S100A11 PE=1 SV=2 - [S10AB_HUMAN]	151.11	0.4286	1	4	4	31	105	11.7	7.12
P07737	Profilin-1 OS=Homo sapiens GN=PFN1 PE=1 SV=2 - [PROF1_HUMAN]	440.03	0.6214	1	8	8	117	140	15	8.27
O14818	Proteasome subunit alpha type-7 OS=Homo sapiens GN=PSMA7 PE=1 SV=1 - [PSA7_HUMAN]	47	0.0806	1	2	2	2	248	27.9	8.46
P04075	Fructose-bisphosphate aldolase A OS=Homo sapiens GN=ALDOA PE=1 SV=2 - [ALDOA_HUMAN]	462.55	0.4121	2	10	12	51	364	39.4	8.09
P29401	Transketolase OS=Homo sapiens GN=TKT PE=1 SV=3 - [TKT_HUMAN]	1030.86	0.5169	1	25	25	120	623	67.8	7.66
P37802	Transgelin-2 OS=Homo sapiens GN=TAGLN2 PE=1 SV=3 - [TAGL2_HUMAN]	222.08	0.4322	1	7	7	24	199	22.4	8.25
Q99497	Protein deglycase DJ-1 OS=Homo sapiens GN=PARK7 PE=1 SV=2 - [PARK7_HUMAN]	123.33	0.2328	1	4	4	8	189	19.9	6.79
O75874	Isocitrate dehydrogenase [NADP] cytoplasmic OS=Homo sapiens GN=IDH1 PE=1 SV=2 - [IDHC_HUMAN]	208.05	0.2077	1	8	8	13	414	46.6	7.01
P20339	Ras-related protein Rab-5A OS=Homo sapiens GN=RAB5A PE=1 SV=2 - [RAB5A_HUMAN]	36.12	0.0512	3	1	1	2	215	23.6	8.15
Q71U36	Tubulin alpha-1A chain OS=Homo sapiens GN=TUBA1A PE=1 SV=1 - [TBA1A_HUMAN]	390.69	0.2816	6	6	9	22	451	50.1	5.06
P06744	Glucose-6-phosphate isomerase OS=Homo sapiens GN=GPI PE=1 SV=4 - [G6PI_HUMAN]	643.82	0.4283	1	18	18	64	558	63.1	8.32
P30040	Endoplasmic reticulum resident protein 29 OS=Homo sapiens GN=ERP29 PE=1 SV=4 - [ERP29_HUMAN]	55.48	0.0958	1	2	2	3	261	29	7.31
P06733	Alpha-enolase OS=Homo sapiens GN=ENO1 PE=1 SV=2 - [ENOA_HUMAN]	1005.66	0.6083	3	22	22	169	434	47.1	7.39
Q9NYL9	Tropomodulin-3 OS=Homo sapiens GN=TMOD3 PE=1 SV=1 - [TMOD3_HUMAN]	58.87	0.054	2	2	2	2	352	39.6	5.19
P60981	Destrin OS=Homo sapiens GN=DSTN PE=1 SV=3 - [DEST_HUMAN]	52.01	0.1091	1	1	2	5	165	18.5	7.85
Q92896	Golgi apparatus protein 1 OS=Homo sapiens GN=GLG1 PE=1 SV=2 - [GSLG1_HUMAN]	93.58	0.0382	1	3	3	3	1179	134.5	6.9
O95479	GDH/6PGL endoplasmic bifunctional protein OS=Homo sapiens GN=H6PD PE=1 SV=2 - [G6PE_HUMAN]	58.88	0.043	1	3	3	4	791	88.8	7.3
O75390	Citrate synthase, mitochondrial OS=Homo sapiens GN=CS PE=1 SV=2 - [CISY_HUMAN]	63.25	0.0536	1	2	2	2	466	51.7	8.32
P27824	Calnexin OS=Homo sapiens GN=CANX PE=1 SV=2 - [CALX_HUMAN]	68.34	0.0287	1	1	1	1	592	67.5	4.6
P61224	Ras-related protein Rap-1b OS=Homo sapiens GN=RAP1B PE=1 SV=1 - [RAP1B_HUMAN]	88.92	0.2065	3	3	3	4	184	20.8	5.78
P09960	Leukotriene A-4 hydrolase OS=Homo sapiens GN=LTA4H PE=1 SV=2 - [LKHA4_HUMAN]	965.17	0.4943	1	23	23	70	611	69.2	6.18
P28799	Granulins OS=Homo sapiens GN=GRN PE=1 SV=2 - [GRN_HUMAN]	285.36	0.1636	1	8	8	27	593	63.5	6.83
P09211	Glutathione S-transferase P OS=Homo sapiens GN=GSTP1 PE=1 SV=2 - [GSTP1_HUMAN]	550.87	0.6048	1	11	11	73	210	23.3	5.64
P50395	Rab GDP dissociation inhibitor beta OS=Homo sapiens GN=GDI2 PE=1 SV=2 - [GDIB_HUMAN]	418.42	0.4022	1	8	13	28	445	50.6	6.47
P04792	Heat shock protein beta-1 OS=Homo sapiens GN=HSPB1 PE=1 SV=2 - [HSPB1_HUMAN]	388.76	0.6195	1	11	11	29	205	22.8	6.4
P61204	ADP-ribosylation factor 3 OS=Homo sapiens GN=ARF3 PE=1 SV=2 - [ARF3_HUMAN]	138.25	0.2376	4	4	4	14	181	20.6	7.43
Q06830	Peroxiredoxin-1 OS=Homo sapiens GN=PRDX1 PE=1 SV=1 - [PRDX1_HUMAN]	274.45	0.4623	1	7	9	24	199	22.1	8.13
Q14697	Neutral alpha-glucosidase AB OS=Homo sapiens GN=GANAB PE=1 SV=3 - [GANAB_HUMAN]	215.08	0.1271	1	9	9	11	944	106.8	6.14
Q00610	Clathrin heavy chain 1 OS=Homo sapiens GN=CLTC PE=1 SV=5 - [CLH1_HUMAN]	37.11	0.0125	1	1	1	1	1675	191.5	5.69
O15400	Syntaxin-7 OS=Homo sapiens GN=STX7 PE=1 SV=4 - [STX7_HUMAN]	46.52	0.1073	1	2	2	3	261	29.8	5.55
P12109	Collagen alpha-1(VI) chain OS=Homo sapiens GN=COL6A1 PE=1 SV=3 - [CO6A1_HUMAN]	313.4	0.1352	1	9	9	16	1028	108.5	5.43
P61586	Transforming protein RhoA OS=Homo sapiens GN=RHOA PE=1 SV=1 - [RHOA_HUMAN]	159.67	0.3472	3	5	5	8	193	21.8	6.1
Q96CG8	Collagen triple helix repeat-containing protein 1 OS=Homo sapiens GN=CTHRC1 PE=1 SV=1 - [CTHR1_HUMAN]	30.82	0.0329	1	1	1	2	243	26.2	7.99
Q6IBS0	Twinfilin-2 OS=Homo sapiens GN=TWF2 PE=1 SV=2 - [TWF2_HUMAN]	28.44	0.0544	1	1	1	1	349	39.5	6.84
P17931	Galectin-3 OS=Homo sapiens GN=LGALS3 PE=1 SV=5 - [LEG3_HUMAN]	134.8	0.232	1	5	5	13	250	26.1	8.56
Q15365	Poly(rC)-binding protein 1 OS=Homo sapiens GN=PCBP1 PE=1 SV=2 - [PCBP1_HUMAN]	37.86	0.0393	1	1	1	1	356	37.5	7.09
Q9Y4L1	Hypoxia up-regulated protein 1 OS=Homo sapiens GN=HYOU1 PE=1 SV=1 - [HYOU1_HUMAN]	125.76	0.0681	1	5	5	6	999	111.3	5.22
P30041	Peroxiredoxin-6 OS=Homo sapiens GN=PRDX6 PE=1 SV=3 - [PRDX6_HUMAN]	405.48	0.6116	1	11	11	35	224	25	6.38
O75083	WD repeat-containing protein 1 OS=Homo sapiens GN=WDR1 PE=1 SV=4 - [WDR1_HUMAN]	215.05	0.231	1	8	8	17	606	66.2	6.65
P55072	Transitional endoplasmic reticulum ATPase OS=Homo sapiens GN=VCP PE=1 SV=4 - [TERA_HUMAN]	82.2	0.0409	2	3	3	4	806	89.3	5.26
P07858	Cathepsin B OS=Homo sapiens GN=CTSB PE=1 SV=3 - [CATB_HUMAN]	230.85	0.236	1	6	6	24	339	37.8	6.3
P23381	Tryptophan--tRNA ligase, cytoplasmic OS=Homo sapiens GN=WARS PE=1 SV=2 - [SYWC_HUMAN]	65.38	0.034	1	1	1	1	471	53.1	6.23
Q15691	Microtubule-associated protein RP/EB family member 1 OS=Homo sapiens GN=MAPRE1 PE=1 SV=3 - [MARE1_HUMAN]	33.53	0.0672	1	2	2	2	268	30	5.14
P07195	L-lactate dehydrogenase B chain OS=Homo sapiens GN=LDHB PE=1 SV=2 - [LDHB_HUMAN]	308.06	0.2246	3	6	7	18	334	36.6	6.05
P54727	UV excision repair protein RAD23 homolog B OS=Homo sapiens GN=RAD23B PE=1 SV=1 - [RD23B_HUMAN]	49.71	0.044	1	1	1	1	409	43.1	4.84
P20810	Calpastatin OS=Homo sapiens GN=CAST PE=1 SV=4 - [ICAL_HUMAN]	142.99	0.0636	1	3	3	8	708	76.5	5.07
P68366	Tubulin alpha-4A chain OS=Homo sapiens GN=TUBA4A PE=1 SV=1 - [TBA4A_HUMAN]	234.53	0.1853	2	3	6	14	448	49.9	5.06
Q13200	26S proteasome non-ATPase regulatory subunit 2 OS=Homo sapiens GN=PSMD2 PE=1 SV=3 - [PSMD2_HUMAN]	44.04	0.0165	1	1	1	1	908	100.1	5.2
O15143	Actin-related protein 2/3 complex subunit 1B OS=Homo sapiens GN=ARPC1B PE=1 SV=3 - [ARC1B_HUMAN]	34.41	0.0484	1	1	1	1	372	40.9	8.35
Q9BRA2	Thioredoxin domain-containing protein 17 OS=Homo sapiens GN=TXNDC17 PE=1 SV=1 - [TXD17_HUMAN]	144.97	0.3821	1	4	4	12	123	13.9	5.52
O00299	Chloride intracellular channel protein 1 OS=Homo sapiens GN=CLIC1 PE=1 SV=4 - [CLIC1_HUMAN]	187.2	0.3071	1	7	7	10	241	26.9	5.17
P35754	Glutaredoxin-1 OS=Homo sapiens GN=GLRX PE=1 SV=2 - [GLRX1_HUMAN]	145.55	0.3113	1	3	3	7	106	11.8	8.09
P15814	Immunoglobulin lambda-like polypeptide 1 OS=Homo sapiens GN=IGLL1 PE=1 SV=1 - [IGLL1_HUMAN]	71.06	0.0704	1	1	1	9	213	22.9	10.07
P52907	F-actin-capping protein subunit alpha-1 OS=Homo sapiens GN=CAPZA1 PE=1 SV=3 - [CAZA1_HUMAN]	90.71	0.2483	1	4	4	8	286	32.9	5.69
P22392	Nucleoside diphosphate kinase B OS=Homo sapiens GN=NME2 PE=1 SV=1 - [NDKB_HUMAN]	138	0.4079	2	2	5	14	152	17.3	8.41
Q96KK5	Histone H2A type 1-H OS=Homo sapiens GN=HIST1H2AH PE=1 SV=3 - [H2A1H_HUMAN]	96.1	0.2734	13	1	3	9	128	13.9	10.89
P16870	Carboxypeptidase E OS=Homo sapiens GN=CPE PE=1 SV=1 - [CBPE_HUMAN]	331.75	0.2353	1	8	8	24	476	53.1	5.14
P07602	Prosaposin OS=Homo sapiens GN=PSAP PE=1 SV=2 - [SAP_HUMAN]	838.34	0.4656	1	23	23	105	524	58.1	5.17
P07384	Calpain-1 catalytic subunit OS=Homo sapiens GN=CAPN1 PE=1 SV=1 - [CAN1_HUMAN]	115.54	0.07	1	4	4	5	714	81.8	5.67
Q14019	Coactosin-like protein OS=Homo sapiens GN=COTL1 PE=1 SV=3 - [COTL1_HUMAN]	239.87	0.6056	1	7	7	14	142	15.9	5.67
O75368	SH3 domain-binding glutamic acid-rich-like protein OS=Homo sapiens GN=SH3BGRL PE=1 SV=1 - [SH3L1_HUMAN]	170.35	0.4474	1	5	5	9	114	12.8	5.25
P25398	40S ribosomal protein S12 OS=Homo sapiens GN=RPS12 PE=1 SV=3 - [RS12_HUMAN]	22.17	0.0606	1	1	1	1	132	14.5	7.21
P16949	Stathmin OS=Homo sapiens GN=STMN1 PE=1 SV=3 - [STMN1_HUMAN]	41.55	0.0604	2	1	1	2	149	17.3	5.97
P12036	Neurofilament heavy polypeptide OS=Homo sapiens GN=NEFH PE=1 SV=4 - [NFH_HUMAN]	148.67	0.0409	2	2	4	8	1026	112.4	6.18
P07196	Neurofilament light polypeptide OS=Homo sapiens GN=NEFL PE=1 SV=3 - [NFL_HUMAN]	173.39	0.1068	2	4	6	12	543	61.5	4.65
P07197	Neurofilament medium polypeptide OS=Homo sapiens GN=NEFM PE=1 SV=3 - [NFM_HUMAN]	221.98	0.0699	2	4	6	8	916	102.4	4.91
O75347	Tubulin-specific chaperone A OS=Homo sapiens GN=TBCA PE=1 SV=3 - [TBCA_HUMAN]	44.47	0.2037	1	2	2	2	108	12.8	5.29
Q92743	Serine protease HTRA1 OS=Homo sapiens GN=HTRA1 PE=1 SV=1 - [HTRA1_HUMAN]	151.72	0.0792	1	4	4	4	480	51.3	7.83
P37837	Transaldolase OS=Homo sapiens GN=TALDO1 PE=1 SV=2 - [TALDO_HUMAN]	607.01	0.4688	1	17	17	64	337	37.5	6.81
O43852	Calumenin OS=Homo sapiens GN=CALU PE=1 SV=2 - [CALU_HUMAN]	206.67	0.2825	1	7	7	14	315	37.1	4.64
P62805	Histone H4 OS=Homo sapiens GN=HIST1H4A PE=1 SV=2 - [H4_HUMAN]	146.49	0.4563	1	5	5	6	103	11.4	11.36
P49458	Signal recognition particle 9 kDa protein OS=Homo sapiens GN=SRP9 PE=1 SV=2 - [SRP09_HUMAN]	34.44	0.1279	1	1	1	1	86	10.1	7.97
P13647	Keratin, type II cytoskeletal 5 OS=Homo sapiens GN=KRT5 PE=1 SV=3 - [K2C5_HUMAN]	115.69	0.0729	4	2	4	9	590	62.3	7.74
P02538	Keratin, type II cytoskeletal 6A OS=Homo sapiens GN=KRT6A PE=1 SV=3 - [K2C6A_HUMAN]	261.46	0.1649	7	6	8	15	564	60	8
P23528	Cofilin-1 OS=Homo sapiens GN=CFL1 PE=1 SV=3 - [COF1_HUMAN]	438.54	0.6205	2	10	11	55	166	18.5	8.09
P23284	Peptidyl-prolyl cis-trans isomerase B OS=Homo sapiens GN=PPIB PE=1 SV=2 - [PPIB_HUMAN]	373.54	0.4444	2	11	12	45	216	23.7	9.41
P13693	Translationally-controlled tumor protein OS=Homo sapiens GN=TPT1 PE=1 SV=1 - [TCTP_HUMAN]	83.44	0.157	1	2	2	7	172	19.6	4.93
P05387	60S acidic ribosomal protein P2 OS=Homo sapiens GN=RPLP2 PE=1 SV=1 - [RLA2_HUMAN]	41.93	0.1043	1	1	1	1	115	11.7	4.54
Q96HE7	ERO1-like protein alpha OS=Homo sapiens GN=ERO1A PE=1 SV=2 - [ERO1A_HUMAN]	167.82	0.156	1	7	7	12	468	54.4	5.68
Q99536	Synaptic vesicle membrane protein VAT-1 homolog OS=Homo sapiens GN=VAT1 PE=1 SV=2 - [VAT1_HUMAN]	238.7	0.2621	1	6	6	10	393	41.9	6.29
P30101	Protein disulfide-isomerase A3 OS=Homo sapiens GN=PDIA3 PE=1 SV=4 - [PDIA3_HUMAN]	88.14	0.103	1	5	5	11	505	56.7	6.35
P14324	Farnesyl pyrophosphate synthase OS=Homo sapiens GN=FDPS PE=1 SV=4 - [FPPS_HUMAN]	67.25	0.0525	1	2	2	2	419	48.2	6.15
P63244	Guanine nucleotide-binding protein subunit beta-2-like 1 OS=Homo sapiens GN=GNB2L1 PE=1 SV=3 - [GBLP_HUMAN]	45.5	0.0789	1	2	2	2	317	35.1	7.69
P16152	Carbonyl reductase [NADPH] 1 OS=Homo sapiens GN=CBR1 PE=1 SV=3 - [CBR1_HUMAN]	115.28	0.1408	2	3	3	4	277	30.4	8.32
P52565	Rho GDP-dissociation inhibitor 1 OS=Homo sapiens GN=ARHGDIA PE=1 SV=3 - [GDIR1_HUMAN]	111.77	0.2059	1	3	3	5	204	23.2	5.11
P47756	F-actin-capping protein subunit beta OS=Homo sapiens GN=CAPZB PE=1 SV=4 - [CAPZB_HUMAN]	133.21	0.2599	1	5	5	9	277	31.3	5.59
P62158	Calmodulin OS=Homo sapiens GN=CALM1 PE=1 SV=2 - [CALM_HUMAN]	159.23	0.3356	1	3	4	31	149	16.8	4.22
P14678	Small nuclear ribonucleoprotein-associated proteins B and B' OS=Homo sapiens GN=SNRPB PE=1 SV=2 - [RSMB_HUMAN]	43.5	0.0333	2	1	1	1	240	24.6	11.19
O75608	Acyl-protein thioesterase 1 OS=Homo sapiens GN=LYPLA1 PE=1 SV=1 - [LYPA1_HUMAN]	83.82	0.0609	1	1	1	1	230	24.7	6.77
P59998	Actin-related protein 2/3 complex subunit 4 OS=Homo sapiens GN=ARPC4 PE=1 SV=3 - [ARPC4_HUMAN]	131.98	0.2738	1	4	4	11	168	19.7	8.43
P14174	Macrophage migration inhibitory factor OS=Homo sapiens GN=MIF PE=1 SV=4 - [MIF_HUMAN]	99.08	0.1739	1	2	2	6	115	12.5	7.88
Q8NBS9	Thioredoxin domain-containing protein 5 OS=Homo sapiens GN=TXNDC5 PE=1 SV=2 - [TXND5_HUMAN]	29.51	0.0463	1	1	1	1	432	47.6	5.97
Q15819	Ubiquitin-conjugating enzyme E2 variant 2 OS=Homo sapiens GN=UBE2V2 PE=1 SV=4 - [UB2V2_HUMAN]	105.19	0.1862	2	3	3	5	145	16.4	8.09
P49721	Proteasome subunit beta type-2 OS=Homo sapiens GN=PSMB2 PE=1 SV=1 - [PSB2_HUMAN]	30.91	0.0547	1	1	1	3	201	22.8	7.02
O15144	Actin-related protein 2/3 complex subunit 2 OS=Homo sapiens GN=ARPC2 PE=1 SV=1 - [ARPC2_HUMAN]	255.69	0.2567	1	8	8	18	300	34.3	7.36
P61160	Actin-related protein 2 OS=Homo sapiens GN=ACTR2 PE=1 SV=1 - [ARP2_HUMAN]	189.21	0.2132	1	6	6	8	394	44.7	6.74
P61158	Actin-related protein 3 OS=Homo sapiens GN=ACTR3 PE=1 SV=3 - [ARP3_HUMAN]	287.24	0.4019	3	11	11	22	418	47.3	5.88
Q9H4G4	Golgi-associated plant pathogenesis-related protein 1 OS=Homo sapiens GN=GLIPR2 PE=1 SV=3 - [GAPR1_HUMAN]	31.42	0.1104	1	1	1	1	154	17.2	9.41
P55957	BH3-interacting domain death agonist OS=Homo sapiens GN=BID PE=1 SV=1 - [BID_HUMAN]	57.11	0.0769	1	1	1	2	195	22	5.44
P10619	Lysosomal protective protein OS=Homo sapiens GN=CTSA PE=1 SV=2 - [PPGB_HUMAN]	29.59	0.0271	1	1	1	2	480	54.4	6.61
Q9UMX0	Ubiquilin-1 OS=Homo sapiens GN=UBQLN1 PE=1 SV=2 - [UBQL1_HUMAN]	31.91	0.0221	1	1	1	1	589	62.5	5.11
P06737	Glycogen phosphorylase, liver form OS=Homo sapiens GN=PYGL PE=1 SV=4 - [PYGL_HUMAN]	533.9	0.2196	3	19	19	25	847	97.1	7.17
P48147	Prolyl endopeptidase OS=Homo sapiens GN=PREP PE=1 SV=2 - [PPCE_HUMAN]	73.51	0.0718	1	4	4	4	710	80.6	5.86
P10319	HLA class I histocompatibility antigen, B-58 alpha chain OS=Homo sapiens GN=HLA-B PE=1 SV=1 - [1B58_HUMAN]	21.42	0.0387	38	1	1	1	362	40.3	6.3
P04004	Vitronectin OS=Homo sapiens GN=VTN PE=1 SV=1 - [VTNC_HUMAN]	29.14	0.0209	1	1	1	1	478	54.3	5.8
Q14974	Importin subunit beta-1 OS=Homo sapiens GN=KPNB1 PE=1 SV=2 - [IMB1_HUMAN]	84.08	0.0537	1	3	3	3	876	97.1	4.78
P21281	V-type proton ATPase subunit B, brain isoform OS=Homo sapiens GN=ATP6V1B2 PE=1 SV=3 - [VATB2_HUMAN]	43.39	0.0294	1	1	1	1	511	56.5	5.81
P04899	Guanine nucleotide-binding protein G(i) subunit alpha-2 OS=Homo sapiens GN=GNAI2 PE=1 SV=3 - [GNAI2_HUMAN]	80.85	0.0676	12	2	2	3	355	40.4	5.54
Q14914	Prostaglandin reductase 1 OS=Homo sapiens GN=PTGR1 PE=1 SV=2 - [PTGR1_HUMAN]	175.79	0.2158	1	6	6	7	329	35.8	8.29
Q32P51	Heterogeneous nuclear ribonucleoprotein A1-like 2 OS=Homo sapiens GN=HNRNPA1L2 PE=2 SV=2 - [RA1L2_HUMAN]	36.6	0.05	2	1	1	1	320	34.2	9
P00491	Purine nucleoside phosphorylase OS=Homo sapiens GN=PNP PE=1 SV=2 - [PNPH_HUMAN]	271.76	0.3045	1	6	6	15	289	32.1	6.95
Q99439	Calponin-2 OS=Homo sapiens GN=CNN2 PE=1 SV=4 - [CNN2_HUMAN]	98.52	0.0906	1	2	2	3	309	33.7	7.33
Q9H299	SH3 domain-binding glutamic acid-rich-like protein 3 OS=Homo sapiens GN=SH3BGRL3 PE=1 SV=1 - [SH3L3_HUMAN]	145.97	0.3871	1	4	4	9	93	10.4	4.93
P68036	Ubiquitin-conjugating enzyme E2 L3 OS=Homo sapiens GN=UBE2L3 PE=1 SV=1 - [UB2L3_HUMAN]	94.36	0.2403	1	2	2	5	154	17.9	8.51
Q9NY33	Dipeptidyl peptidase 3 OS=Homo sapiens GN=DPP3 PE=1 SV=2 - [DPP3_HUMAN]	32.1	0.0136	1	1	1	2	737	82.5	5.1
P17900	Ganglioside GM2 activator OS=Homo sapiens GN=GM2A PE=1 SV=4 - [SAP3_HUMAN]	86.08	0.1865	1	4	4	6	193	20.8	5.31
P35237	Serpin B6 OS=Homo sapiens GN=SERPINB6 PE=1 SV=3 - [SPB6_HUMAN]	16.82	0.0399	1	1	1	1	376	42.6	5.27
P25789	Proteasome subunit alpha type-4 OS=Homo sapiens GN=PSMA4 PE=1 SV=1 - [PSA4_HUMAN]	43.6	0.0651	1	2	2	3	261	29.5	7.72
Q9P1F3	Costars family protein ABRACL OS=Homo sapiens GN=ABRACL PE=1 SV=1 - [ABRAL_HUMAN]	36.37	0.0741	1	1	1	1	81	9.1	6.29
Q8NI35	InaD-like protein OS=Homo sapiens GN=INADL PE=1 SV=3 - [INADL_HUMAN]	32.26	0.0033	1	1	1	2	1801	196.2	4.94
Q13162	Peroxiredoxin-4 OS=Homo sapiens GN=PRDX4 PE=1 SV=1 - [PRDX4_HUMAN]	98.84	0.1144	1	2	3	10	271	30.5	6.29
O60814	Histone H2B type 1-K OS=Homo sapiens GN=HIST1H2BK PE=1 SV=3 - [H2B1K_HUMAN]	105.73	0.2302	15	3	3	8	126	13.9	10.32
P18669	Phosphoglycerate mutase 1 OS=Homo sapiens GN=PGAM1 PE=1 SV=2 - [PGAM1_HUMAN]	337.05	0.622	3	11	11	36	254	28.8	7.18
P23526	Adenosylhomocysteinase OS=Homo sapiens GN=AHCY PE=1 SV=4 - [SAHH_HUMAN]	69.12	0.0671	1	3	3	4	432	47.7	6.34
P06703	Protein S100-A6 OS=Homo sapiens GN=S100A6 PE=1 SV=1 - [S10A6_HUMAN]	97.54	0.3444	1	4	4	13	90	10.2	5.48
Q14103	Heterogeneous nuclear ribonucleoprotein D0 OS=Homo sapiens GN=HNRNPD PE=1 SV=1 - [HNRPD_HUMAN]	75.3	0.0648	2	1	3	5	355	38.4	7.81
P11233	Ras-related protein Ral-A OS=Homo sapiens GN=RALA PE=1 SV=1 - [RALA_HUMAN]	38.67	0.1602	2	2	2	2	206	23.6	7.11
P29692	Elongation factor 1-delta OS=Homo sapiens GN=EEF1D PE=1 SV=5 - [EF1D_HUMAN]	59.81	0.0427	1	1	1	1	281	31.1	5.01
Q9HC38	Glyoxalase domain-containing protein 4 OS=Homo sapiens GN=GLOD4 PE=1 SV=1 - [GLOD4_HUMAN]	80.88	0.1278	1	4	4	6	313	34.8	5.6
P78417	Glutathione S-transferase omega-1 OS=Homo sapiens GN=GSTO1 PE=1 SV=2 - [GSTO1_HUMAN]	254.87	0.3154	1	8	8	18	241	27.5	6.6
P00734	Prothrombin OS=Homo sapiens GN=F2 PE=1 SV=2 - [THRB_HUMAN]	21.72	0.0257	1	1	1	1	622	70	5.9
O15145	Actin-related protein 2/3 complex subunit 3 OS=Homo sapiens GN=ARPC3 PE=1 SV=3 - [ARPC3_HUMAN]	112.73	0.191	1	4	4	5	178	20.5	8.59
P32119	Peroxiredoxin-2 OS=Homo sapiens GN=PRDX2 PE=1 SV=5 - [PRDX2_HUMAN]	168.79	0.2828	1	4	5	20	198	21.9	5.97
P01033	Metalloproteinase inhibitor 1 OS=Homo sapiens GN=TIMP1 PE=1 SV=1 - [TIMP1_HUMAN]	359.7	0.5749	1	8	8	39	207	23.2	8.1
Q12905	Interleukin enhancer-binding factor 2 OS=Homo sapiens GN=ILF2 PE=1 SV=2 - [ILF2_HUMAN]	28.51	0.0256	1	1	1	1	390	43	5.26
P17174	Aspartate aminotransferase, cytoplasmic OS=Homo sapiens GN=GOT1 PE=1 SV=3 - [AATC_HUMAN]	142.58	0.1622	1	5	5	8	413	46.2	7.01
P68871	Hemoglobin subunit beta OS=Homo sapiens GN=HBB PE=1 SV=2 - [HBB_HUMAN]	662.25	0.9388	2	8	14	171	147	16	7.28
P02042	Hemoglobin subunit delta OS=Homo sapiens GN=HBD PE=1 SV=2 - [HBD_HUMAN]	445.84	0.7619	2	4	10	98	147	16	8.05
P69891	Hemoglobin subunit gamma-1 OS=Homo sapiens GN=HBG1 PE=1 SV=2 - [HBG1_HUMAN]	57.52	0.1565	3	1	2	32	147	16.1	7.2
P14314	Glucosidase 2 subunit beta OS=Homo sapiens GN=PRKCSH PE=1 SV=2 - [GLU2B_HUMAN]	58.84	0.0436	1	2	2	2	528	59.4	4.41
Q9H0U4	Ras-related protein Rab-1B OS=Homo sapiens GN=RAB1B PE=1 SV=1 - [RAB1B_HUMAN]	135.56	0.3234	21	4	5	10	201	22.2	5.73
O95716	Ras-related protein Rab-3D OS=Homo sapiens GN=RAB3D PE=1 SV=1 - [RAB3D_HUMAN]	63.66	0.0776	16	1	2	5	219	24.3	4.93
Q06033	Inter-alpha-trypsin inhibitor heavy chain H3 OS=Homo sapiens GN=ITIH3 PE=1 SV=2 - [ITIH3_HUMAN]	40.17	0.0135	1	1	1	1	890	99.8	5.74
Q9UJ70	N-acetyl-D-glucosamine kinase OS=Homo sapiens GN=NAGK PE=1 SV=4 - [NAGK_HUMAN]	122.26	0.1628	1	5	5	8	344	37.4	6.24
O95336	6-phosphogluconolactonase OS=Homo sapiens GN=PGLS PE=1 SV=2 - [6PGL_HUMAN]	110.09	0.2287	1	5	5	6	258	27.5	6.05
O14737	Programmed cell death protein 5 OS=Homo sapiens GN=PDCD5 PE=1 SV=3 - [PDCD5_HUMAN]	21.36	0.088	1	1	1	2	125	14.3	6.04
Q9ULV4	Coronin-1C OS=Homo sapiens GN=CORO1C PE=1 SV=1 - [COR1C_HUMAN]	24.95	0.0338	1	1	1	1	474	53.2	7.08
P13798	Acylamino-acid-releasing enzyme OS=Homo sapiens GN=APEH PE=1 SV=4 - [ACPH_HUMAN]	24.29	0.0109	1	1	1	1	732	81.2	5.48
Q15843	NEDD8 OS=Homo sapiens GN=NEDD8 PE=1 SV=1 - [NEDD8_HUMAN]	112.28	0.3086	1	2	2	5	81	9.1	8.43
P01024	Complement C3 OS=Homo sapiens GN=C3 PE=1 SV=2 - [CO3_HUMAN]	3010.31	0.5761	2	76	76	330	1663	187	6.4
Q9H173	Nucleotide exchange factor SIL1 OS=Homo sapiens GN=SIL1 PE=1 SV=1 - [SIL1_HUMAN]	239.59	0.141	1	6	6	15	461	52.1	5.36
P00492	Hypoxanthine-guanine phosphoribosyltransferase OS=Homo sapiens GN=HPRT1 PE=1 SV=2 - [HPRT_HUMAN]	109.45	0.1514	1	3	3	3	218	24.6	6.68
P04179	Superoxide dismutase [Mn], mitochondrial OS=Homo sapiens GN=SOD2 PE=1 SV=2 - [SODM_HUMAN]	119.41	0.1577	1	3	3	5	222	24.7	8.25
Q96G03	Phosphoglucomutase-2 OS=Homo sapiens GN=PGM2 PE=1 SV=4 - [PGM2_HUMAN]	188.37	0.1144	1	7	7	15	612	68.2	6.73
P31948	Stress-induced-phosphoprotein 1 OS=Homo sapiens GN=STIP1 PE=1 SV=1 - [STIP1_HUMAN]	79.45	0.0681	1	4	4	4	543	62.6	6.8
P61019	Ras-related protein Rab-2A OS=Homo sapiens GN=RAB2A PE=1 SV=1 - [RAB2A_HUMAN]	39.43	0.0755	2	1	1	1	212	23.5	6.54
Q15293	Reticulocalbin-1 OS=Homo sapiens GN=RCN1 PE=1 SV=1 - [RCN1_HUMAN]	34.3	0.0483	1	1	1	1	331	38.9	5
P48444	Coatomer subunit delta OS=Homo sapiens GN=ARCN1 PE=1 SV=1 - [COPD_HUMAN]	27.41	0.0196	1	1	1	1	511	57.2	6.21
Q15008	26S proteasome non-ATPase regulatory subunit 6 OS=Homo sapiens GN=PSMD6 PE=1 SV=1 - [PSMD6_HUMAN]	50.64	0.0386	1	1	1	1	389	45.5	5.62
Q9UBQ0	Vacuolar protein sorting-associated protein 29 OS=Homo sapiens GN=VPS29 PE=1 SV=1 - [VPS29_HUMAN]	22.68	0.0714	1	1	1	1	182	20.5	6.79
P46939	Utrophin OS=Homo sapiens GN=UTRN PE=1 SV=2 - [UTRO_HUMAN]	27.14	0.002	1	1	1	2	3433	394.2	5.33
Q9ULZ3	Apoptosis-associated speck-like protein containing a CARD OS=Homo sapiens GN=PYCARD PE=1 SV=2 - [ASC_HUMAN]	184.92	0.3692	1	6	6	9	195	21.6	6.34
P30043	Flavin reductase (NADPH) OS=Homo sapiens GN=BLVRB PE=1 SV=3 - [BLVRB_HUMAN]	142.82	0.1893	1	3	3	3	206	22.1	7.65
Q13185	Chromobox protein homolog 3 OS=Homo sapiens GN=CBX3 PE=1 SV=4 - [CBX3_HUMAN]	33.32	0.0765	1	1	1	2	183	20.8	5.33
P43490	Nicotinamide phosphoribosyltransferase OS=Homo sapiens GN=NAMPT PE=1 SV=1 - [NAMPT_HUMAN]	323.08	0.2872	1	11	11	22	491	55.5	7.15
P58546	Myotrophin OS=Homo sapiens GN=MTPN PE=1 SV=2 - [MTPN_HUMAN]	72.72	0.322	1	2	2	3	118	12.9	5.52
Q96C23	Aldose 1-epimerase OS=Homo sapiens GN=GALM PE=1 SV=1 - [GALM_HUMAN]	41.78	0.0439	1	1	1	1	342	37.7	6.65
Q16851	UTP--glucose-1-phosphate uridylyltransferase OS=Homo sapiens GN=UGP2 PE=1 SV=5 - [UGPA_HUMAN]	156.14	0.1713	1	8	8	11	508	56.9	8.15
P99999	Cytochrome c OS=Homo sapiens GN=CYCS PE=1 SV=2 - [CYC_HUMAN]	208.58	0.419	1	5	5	11	105	11.7	9.57
Q12841	Follistatin-related protein 1 OS=Homo sapiens GN=FSTL1 PE=1 SV=1 - [FSTL1_HUMAN]	60.51	0.0584	1	2	2	2	308	35	5.52
O75367	Core histone macro-H2A.1 OS=Homo sapiens GN=H2AFY PE=1 SV=4 - [H2AY_HUMAN]	71.94	0.0511	1	2	2	2	372	39.6	9.79
Q15942	Zyxin OS=Homo sapiens GN=ZYX PE=1 SV=1 - [ZYX_HUMAN]	20.21	0.0332	1	1	1	1	572	61.2	6.67
Q99729	Heterogeneous nuclear ribonucleoprotein A/B OS=Homo sapiens GN=HNRNPAB PE=1 SV=2 - [ROAA_HUMAN]	43.37	0.0542	1	1	2	2	332	36.2	8.21
Q04760	Lactoylglutathione lyase OS=Homo sapiens GN=GLO1 PE=1 SV=4 - [LGUL_HUMAN]	102.52	0.2717	1	4	4	7	184	20.8	5.31
P09543	2',3'-cyclic-nucleotide 3'-phosphodiesterase OS=Homo sapiens GN=CNP PE=1 SV=2 - [CN37_HUMAN]	33.06	0.0143	3	1	1	1	421	47.5	9.07
Q9BWD1	Acetyl-CoA acetyltransferase, cytosolic OS=Homo sapiens GN=ACAT2 PE=1 SV=2 - [THIC_HUMAN]	31.41	0.0277	1	1	1	1	397	41.3	6.92
P02774	Vitamin D-binding protein OS=Homo sapiens GN=GC PE=1 SV=1 - [VTDB_HUMAN]	976.61	0.5992	3	27	27	93	474	52.9	5.54
P80723	Brain acid soluble protein 1 OS=Homo sapiens GN=BASP1 PE=1 SV=2 - [BASP1_HUMAN]	220.08	0.3348	1	5	5	8	227	22.7	4.63
Q8IZP2	Putative protein FAM10A4 OS=Homo sapiens GN=ST13P4 PE=5 SV=1 - [ST134_HUMAN]	40.71	0.0417	3	1	1	2	240	27.4	5.08
P15531	Nucleoside diphosphate kinase A OS=Homo sapiens GN=NME1 PE=1 SV=1 - [NDKA_HUMAN]	105.89	0.3092	1	1	4	12	152	17.1	6.19
P62328	Thymosin beta-4 OS=Homo sapiens GN=TMSB4X PE=1 SV=2 - [TYB4_HUMAN]	66.7	0.2955	2	3	3	5	44	5	5.06
P26599	Polypyrimidine tract-binding protein 1 OS=Homo sapiens GN=PTBP1 PE=1 SV=1 - [PTBP1_HUMAN]	59.32	0.0377	1	1	1	1	531	57.2	9.17
P27482	Calmodulin-like protein 3 OS=Homo sapiens GN=CALML3 PE=1 SV=2 - [CALL3_HUMAN]	182.5	0.3826	1	4	5	10	149	16.9	4.42
O95881	Thioredoxin domain-containing protein 12 OS=Homo sapiens GN=TXNDC12 PE=1 SV=1 - [TXD12_HUMAN]	26.72	0.0872	1	1	1	1	172	19.2	5.4
Q9GZV4	Eukaryotic translation initiation factor 5A-2 OS=Homo sapiens GN=EIF5A2 PE=1 SV=3 - [IF5A2_HUMAN]	58.46	0.0784	3	1	1	5	153	16.8	5.58
P62826	GTP-binding nuclear protein Ran OS=Homo sapiens GN=RAN PE=1 SV=3 - [RAN_HUMAN]	122.8	0.3009	1	5	5	6	216	24.4	7.49
Q9NZ08	Endoplasmic reticulum aminopeptidase 1 OS=Homo sapiens GN=ERAP1 PE=1 SV=3 - [ERAP1_HUMAN]	278.59	0.1211	1	10	10	14	941	107.2	6.46
P62491	Ras-related protein Rab-11A OS=Homo sapiens GN=RAB11A PE=1 SV=3 - [RB11A_HUMAN]	141.29	0.1528	2	3	3	7	216	24.4	6.57
Q12907	Vesicular integral-membrane protein VIP36 OS=Homo sapiens GN=LMAN2 PE=1 SV=1 - [LMAN2_HUMAN]	22.23	0.0337	1	1	1	1	356	40.2	6.95
P46926	Glucosamine-6-phosphate isomerase 1 OS=Homo sapiens GN=GNPDA1 PE=1 SV=1 - [GNPI1_HUMAN]	83.13	0.1038	2	3	3	3	289	32.6	6.92
P35240	Merlin OS=Homo sapiens GN=NF2 PE=1 SV=1 - [MERL_HUMAN]	37.62	0.0235	1	1	1	2	595	69.6	6.47
P80303	Nucleobindin-2 OS=Homo sapiens GN=NUCB2 PE=1 SV=2 - [NUCB2_HUMAN]	878.28	0.5452	1	19	20	123	420	50.2	5.12
P16403	Histone H1.2 OS=Homo sapiens GN=HIST1H1C PE=1 SV=2 - [H12_HUMAN]	161.65	0.1549	5	4	4	11	213	21.4	10.93
P30740	Leukocyte elastase inhibitor OS=Homo sapiens GN=SERPINB1 PE=1 SV=1 - [ILEU_HUMAN]	750.59	0.4987	4	20	20	76	379	42.7	6.28
P61956	Small ubiquitin-related modifier 2 OS=Homo sapiens GN=SUMO2 PE=1 SV=3 - [SUMO2_HUMAN]	36.49	0.1263	3	1	1	2	95	10.9	5.5
Q86SE5	RNA-binding Raly-like protein OS=Homo sapiens GN=RALYL PE=1 SV=2 - [RALYL_HUMAN]	23.1	0.0206	1	1	1	2	291	32.3	7.93
O14773	Tripeptidyl-peptidase 1 OS=Homo sapiens GN=TPP1 PE=1 SV=2 - [TPP1_HUMAN]	143.47	0.1421	1	5	5	8	563	61.2	6.48
P15289	Arylsulfatase A OS=Homo sapiens GN=ARSA PE=1 SV=3 - [ARSA_HUMAN]	69.31	0.0651	1	2	2	4	507	53.6	6.07
Q9H4A4	Aminopeptidase B OS=Homo sapiens GN=RNPEP PE=1 SV=2 - [AMPB_HUMAN]	51.48	0.0462	1	2	2	3	650	72.5	5.74
Q9NR45	Sialic acid synthase OS=Homo sapiens GN=NANS PE=1 SV=2 - [SIAS_HUMAN]	40.74	0.0279	1	1	1	1	359	40.3	6.74
P19823	Inter-alpha-trypsin inhibitor heavy chain H2 OS=Homo sapiens GN=ITIH2 PE=1 SV=2 - [ITIH2_HUMAN]	157.87	0.0687	1	4	4	9	946	106.4	6.86
Q13443	Disintegrin and metalloproteinase domain-containing protein 9 OS=Homo sapiens GN=ADAM9 PE=1 SV=1 - [ADAM9_HUMAN]	55.14	0.0305	1	2	2	3	819	90.5	7.52
P26885	Peptidyl-prolyl cis-trans isomerase FKBP2 OS=Homo sapiens GN=FKBP2 PE=1 SV=2 - [FKBP2_HUMAN]	112.43	0.2958	1	3	3	4	142	15.6	9.13
Q96FW1	Ubiquitin thioesterase OTUB1 OS=Homo sapiens GN=OTUB1 PE=1 SV=2 - [OTUB1_HUMAN]	35.62	0.0554	1	1	1	3	271	31.3	4.94
P61916	Epididymal secretory protein E1 OS=Homo sapiens GN=NPC2 PE=1 SV=1 - [NPC2_HUMAN]	191.25	0.3841	1	4	4	21	151	16.6	7.65
Q9UHL4	Dipeptidyl peptidase 2 OS=Homo sapiens GN=DPP7 PE=1 SV=3 - [DPP2_HUMAN]	135.93	0.1016	1	4	4	5	492	54.3	6.32
P51884	Lumican OS=Homo sapiens GN=LUM PE=1 SV=2 - [LUM_HUMAN]	67.24	0.0621	1	2	2	3	338	38.4	6.61
P42785	Lysosomal Pro-X carboxypeptidase OS=Homo sapiens GN=PRCP PE=1 SV=1 - [PCP_HUMAN]	192.2	0.1552	1	6	6	9	496	55.8	7.21
P68431	Histone H3.1 OS=Homo sapiens GN=HIST1H3A PE=1 SV=2 - [H31_HUMAN]	89.05	0.1691	5	3	3	5	136	15.4	11.12
P20700	Lamin-B1 OS=Homo sapiens GN=LMNB1 PE=1 SV=2 - [LMNB1_HUMAN]	33.04	0.0171	1	1	1	1	586	66.4	5.16
Q13217	DnaJ homolog subfamily C member 3 OS=Homo sapiens GN=DNAJC3 PE=1 SV=1 - [DNJC3_HUMAN]	191.32	0.1766	1	9	9	12	504	57.5	6.15
Q9BRK5	45 kDa calcium-binding protein OS=Homo sapiens GN=SDF4 PE=1 SV=1 - [CAB45_HUMAN]	136.17	0.1685	1	6	6	11	362	41.8	4.86
Q96IU4	Protein ABHD14B OS=Homo sapiens GN=ABHD14B PE=1 SV=1 - [ABHEB_HUMAN]	50.04	0.1095	1	2	2	2	210	22.3	6.4
P46976	Glycogenin-1 OS=Homo sapiens GN=GYG1 PE=1 SV=4 - [GLYG_HUMAN]	102.35	0.1086	1	4	4	7	350	39.4	5.53
P69905	Hemoglobin subunit alpha OS=Homo sapiens GN=HBA1 PE=1 SV=2 - [HBA_HUMAN]	317.25	0.6761	2	8	8	59	142	15.2	8.68
P16401	Histone H1.5 OS=Homo sapiens GN=HIST1H1B PE=1 SV=3 - [H15_HUMAN]	20.26	0.0487	1	1	1	1	226	22.6	10.92
P07686	Beta-hexosaminidase subunit beta OS=Homo sapiens GN=HEXB PE=1 SV=3 - [HEXB_HUMAN]	149	0.1277	1	5	6	9	556	63.1	6.76
P19971	Thymidine phosphorylase OS=Homo sapiens GN=TYMP PE=1 SV=2 - [TYPH_HUMAN]	198.66	0.1473	1	5	5	12	482	49.9	5.53
O00115	Deoxyribonuclease-2-alpha OS=Homo sapiens GN=DNASE2 PE=1 SV=2 - [DNS2A_HUMAN]	26.35	0.0389	1	1	1	1	360	39.6	8.05
P50552	Vasodilator-stimulated phosphoprotein OS=Homo sapiens GN=VASP PE=1 SV=3 - [VASP_HUMAN]	48.46	0.0684	1	2	2	3	380	39.8	8.94
Q9UNW1	Multiple inositol polyphosphate phosphatase 1 OS=Homo sapiens GN=MINPP1 PE=1 SV=1 - [MINP1_HUMAN]	56.92	0.0493	1	2	2	2	487	55	7.81
Q01469	Fatty acid-binding protein, epidermal OS=Homo sapiens GN=FABP5 PE=1 SV=3 - [FABP5_HUMAN]	370.83	0.6	2	7	7	68	135	15.2	7.01
P55008	Allograft inflammatory factor 1 OS=Homo sapiens GN=AIF1 PE=1 SV=1 - [AIF1_HUMAN]	69.91	0.2177	1	3	3	5	147	16.7	6.24
Q96AE4	Far upstream element-binding protein 1 OS=Homo sapiens GN=FUBP1 PE=1 SV=3 - [FUBP1_HUMAN]	24.58	0.0109	2	1	1	1	644	67.5	7.61
P05161	Ubiquitin-like protein ISG15 OS=Homo sapiens GN=ISG15 PE=1 SV=5 - [ISG15_HUMAN]	28.41	0.1212	1	1	1	1	165	17.9	7.44
P04080	Cystatin-B OS=Homo sapiens GN=CSTB PE=1 SV=2 - [CYTB_HUMAN]	323.53	0.9388	1	9	9	83	98	11.1	7.56
P61769	Beta-2-microglobulin OS=Homo sapiens GN=B2M PE=1 SV=1 - [B2MG_HUMAN]	118.26	0.5462	1	4	4	26	119	13.7	6.52
P26447	Protein S100-A4 OS=Homo sapiens GN=S100A4 PE=1 SV=1 - [S10A4_HUMAN]	70.77	0.1881	1	2	2	9	101	11.7	6.11
Q9UKM7	Endoplasmic reticulum mannosyl-oligosaccharide 1,2-alpha-mannosidase OS=Homo sapiens GN=MAN1B1 PE=1 SV=2 - [MA1B1_HUMAN]	35.01	0.0157	1	1	1	1	699	79.5	7.72
Q9H0R4	Haloacid dehalogenase-like hydrolase domain-containing protein 2 OS=Homo sapiens GN=HDHD2 PE=1 SV=1 - [HDHD2_HUMAN]	23.52	0.0734	1	1	1	1	259	28.5	6.24
P01034	Cystatin-C OS=Homo sapiens GN=CST3 PE=1 SV=1 - [CYTC_HUMAN]	502.65	0.6096	1	9	9	231	146	15.8	8.75
P07108	Acyl-CoA-binding protein OS=Homo sapiens GN=DBI PE=1 SV=2 - [ACBP_HUMAN]	104.73	0.5057	1	3	3	31	87	10	6.57
P53004	Biliverdin reductase A OS=Homo sapiens GN=BLVRA PE=1 SV=2 - [BIEA_HUMAN]	66.31	0.0777	1	2	2	2	296	33.4	6.44
Q5T200	Zinc finger CCCH domain-containing protein 13 OS=Homo sapiens GN=ZC3H13 PE=1 SV=1 - [ZC3HD_HUMAN]	33.45	0.0036	1	1	1	2	1668	196.5	9.42
Q13438	Protein OS-9 OS=Homo sapiens GN=OS9 PE=1 SV=1 - [OS9_HUMAN]	49.08	0.015	1	1	1	2	667	75.5	4.87
P0C0S5	Histone H2A.Z OS=Homo sapiens GN=H2AFZ PE=1 SV=2 - [H2AZ_HUMAN]	104.88	0.2344	5	1	3	9	128	13.5	10.58
Q92820	Gamma-glutamyl hydrolase OS=Homo sapiens GN=GGH PE=1 SV=2 - [GGH_HUMAN]	22.41	0.0314	1	1	1	2	318	35.9	7.11
Q86SF2	N-acetylgalactosaminyltransferase 7 OS=Homo sapiens GN=GALNT7 PE=1 SV=1 - [GALT7_HUMAN]	80.31	0.0639	1	3	3	4	657	75.3	7.11
B2RPK0	Putative high mobility group protein B1-like 1 OS=Homo sapiens GN=HMGB1P1 PE=5 SV=1 - [HGB1A_HUMAN]	37.76	0.128	2	1	2	2	211	24.2	6.21
P50897	Palmitoyl-protein thioesterase 1 OS=Homo sapiens GN=PPT1 PE=1 SV=1 - [PPT1_HUMAN]	24.28	0.0458	1	1	1	1	306	34.2	6.52
Q3LXA3	Triokinase/FMN cyclase OS=Homo sapiens GN=TKFC PE=1 SV=2 - [TKFC_HUMAN]	51.2	0.0383	1	2	2	2	575	58.9	7.49
P06753	Tropomyosin alpha-3 chain OS=Homo sapiens GN=TPM3 PE=1 SV=2 - [TPM3_HUMAN]	229.17	0.1789	2	4	7	23	285	32.9	4.72
P60174	Triosephosphate isomerase OS=Homo sapiens GN=TPI1 PE=1 SV=3 - [TPIS_HUMAN]	635.74	0.6154	1	15	15	66	286	30.8	5.92
Q01518	Adenylyl cyclase-associated protein 1 OS=Homo sapiens GN=CAP1 PE=1 SV=5 - [CAP1_HUMAN]	410.21	0.3326	2	13	13	47	475	51.9	8.06
P60953	Cell division control protein 42 homolog OS=Homo sapiens GN=CDC42 PE=1 SV=2 - [CDC42_HUMAN]	76.99	0.178	1	3	3	11	191	21.2	6.55
P0CG48	Polyubiquitin-C OS=Homo sapiens GN=UBC PE=1 SV=3 - [UBC_HUMAN]	171.96	0.6964	4	5	5	34	685	77	7.66
P26022	Pentraxin-related protein PTX3 OS=Homo sapiens GN=PTX3 PE=1 SV=3 - [PTX3_HUMAN]	36.34	0.0262	1	1	1	1	381	41.9	5.01
P40121	Macrophage-capping protein OS=Homo sapiens GN=CAPG PE=1 SV=2 - [CAPG_HUMAN]	365.23	0.3103	1	8	8	19	348	38.5	6.19
P55145	Mesencephalic astrocyte-derived neurotrophic factor OS=Homo sapiens GN=MANF PE=1 SV=3 - [MANF_HUMAN]	64.09	0.2143	1	3	3	3	182	20.7	8.69
P16070	CD44 antigen OS=Homo sapiens GN=CD44 PE=1 SV=3 - [CD44_HUMAN]	76.16	0.0418	1	3	3	8	742	81.5	5.33
P98160	Basement membrane-specific heparan sulfate proteoglycan core protein OS=Homo sapiens GN=HSPG2 PE=1 SV=4 - [PGBM_HUMAN]	12.78	0.003	1	1	1	1	4391	468.5	6.51
P22061	Protein-L-isoaspartate(D-aspartate) O-methyltransferase OS=Homo sapiens GN=PCMT1 PE=1 SV=4 - [PIMT_HUMAN]	24.55	0.0352	1	1	1	2	227	24.6	7.21
P10253	Lysosomal alpha-glucosidase OS=Homo sapiens GN=GAA PE=1 SV=4 - [LYAG_HUMAN]	86.75	0.0557	1	4	4	4	952	105.3	6
Q9UKK3	Poly [ADP-ribose] polymerase 4 OS=Homo sapiens GN=PARP4 PE=1 SV=3 - [PARP4_HUMAN]	23.18	0.0052	1	1	1	1	1724	192.5	5.66
O60664	Perilipin-3 OS=Homo sapiens GN=PLIN3 PE=1 SV=3 - [PLIN3_HUMAN]	73.15	0.0806	1	2	2	2	434	47	5.44
P53634	Dipeptidyl peptidase 1 OS=Homo sapiens GN=CTSC PE=1 SV=2 - [CATC_HUMAN]	248.31	0.1836	1	8	8	15	463	51.8	6.99
P13796	Plastin-2 OS=Homo sapiens GN=LCP1 PE=1 SV=6 - [PLSL_HUMAN]	1381.23	0.6061	1	27	33	141	627	70.2	5.43
Q96E39	RNA binding motif protein, X-linked-like-1 OS=Homo sapiens GN=RBMXL1 PE=1 SV=1 - [RMXL1_HUMAN]	31.81	0.0359	4	1	1	1	390	42.1	9.89
Q9BRF8	Serine/threonine-protein phosphatase CPPED1 OS=Homo sapiens GN=CPPED1 PE=1 SV=3 - [CPPED_HUMAN]	112.04	0.0924	1	2	2	3	314	35.5	6.2
P06865	Beta-hexosaminidase subunit alpha OS=Homo sapiens GN=HEXA PE=1 SV=2 - [HEXA_HUMAN]	259.13	0.1323	1	6	7	13	529	60.7	5.16
P05452	Tetranectin OS=Homo sapiens GN=CLEC3B PE=1 SV=3 - [TETN_HUMAN]	64.36	0.1188	1	2	2	3	202	22.5	5.67
P21926	CD9 antigen OS=Homo sapiens GN=CD9 PE=1 SV=4 - [CD9_HUMAN]	97.19	0.1842	1	3	3	13	228	25.4	7.15
Q9UL46	Proteasome activator complex subunit 2 OS=Homo sapiens GN=PSME2 PE=1 SV=4 - [PSME2_HUMAN]	73.47	0.1381	1	3	3	4	239	27.4	5.73
P54802	Alpha-N-acetylglucosaminidase OS=Homo sapiens GN=NAGLU PE=1 SV=2 - [ANAG_HUMAN]	161.29	0.1023	1	5	5	6	743	82.2	6.65
P00450	Ceruloplasmin OS=Homo sapiens GN=CP PE=1 SV=1 - [CERU_HUMAN]	671.97	0.2357	1	17	17	60	1065	122.1	5.72
Q08380	Galectin-3-binding protein OS=Homo sapiens GN=LGALS3BP PE=1 SV=1 - [LG3BP_HUMAN]	877.79	0.3709	1	17	17	156	585	65.3	5.27
Q14624	Inter-alpha-trypsin inhibitor heavy chain H4 OS=Homo sapiens GN=ITIH4 PE=1 SV=4 - [ITIH4_HUMAN]	107.77	0.0645	1	5	5	9	930	103.3	6.98
P0C0L5	Complement C4-B OS=Homo sapiens GN=C4B PE=1 SV=2 - [CO4B_HUMAN]	720.82	0.1737	1	1	24	43	1744	192.6	7.27
P0C0L4	Complement C4-A OS=Homo sapiens GN=C4A PE=1 SV=2 - [CO4A_HUMAN]	738.49	0.1737	1	1	24	45	1744	192.7	7.08
P06681	Complement C2 OS=Homo sapiens GN=C2 PE=1 SV=2 - [CO2_HUMAN]	55.39	0.0346	1	2	2	3	752	83.2	7.42
P00751	Complement factor B OS=Homo sapiens GN=CFB PE=1 SV=2 - [CFAB_HUMAN]	419.15	0.212	1	16	16	37	764	85.5	7.06
P05155	Plasma protease C1 inhibitor OS=Homo sapiens GN=SERPING1 PE=1 SV=2 - [IC1_HUMAN]	430.21	0.238	1	11	11	22	500	55.1	6.55
P43652	Afamin OS=Homo sapiens GN=AFM PE=1 SV=1 - [AFAM_HUMAN]	338.57	0.2003	1	10	10	14	599	69	5.9
P00747	Plasminogen OS=Homo sapiens GN=PLG PE=1 SV=2 - [PLMN_HUMAN]	77.92	0.0531	1	3	3	4	810	90.5	7.24
P04217	Alpha-1B-glycoprotein OS=Homo sapiens GN=A1BG PE=1 SV=4 - [A1BG_HUMAN]	401.06	0.3071	1	11	11	37	495	54.2	5.86
P02679	Fibrinogen gamma chain OS=Homo sapiens GN=FGG PE=1 SV=3 - [FIBG_HUMAN]	465.33	0.4834	1	16	16	35	453	51.5	5.62
Q16610	Extracellular matrix protein 1 OS=Homo sapiens GN=ECM1 PE=1 SV=2 - [ECM1_HUMAN]	130.89	0.0722	1	4	4	10	540	60.6	6.71
P01009	Alpha-1-antitrypsin OS=Homo sapiens GN=SERPINA1 PE=1 SV=3 - [A1AT_HUMAN]	677.28	0.4617	3	19	19	117	418	46.7	5.59
P01011	Alpha-1-antichymotrypsin OS=Homo sapiens GN=SERPINA3 PE=1 SV=2 - [AACT_HUMAN]	258.71	0.1537	1	5	5	27	423	47.6	5.52
P19827	Inter-alpha-trypsin inhibitor heavy chain H1 OS=Homo sapiens GN=ITIH1 PE=1 SV=3 - [ITIH1_HUMAN]	114.42	0.0439	1	3	3	9	911	101.3	6.79
P05546	Heparin cofactor 2 OS=Homo sapiens GN=SERPIND1 PE=1 SV=3 - [HEP2_HUMAN]	68.83	0.0321	1	2	2	2	499	57	6.9
Q14515	SPARC-like protein 1 OS=Homo sapiens GN=SPARCL1 PE=1 SV=2 - [SPRL1_HUMAN]	741.95	0.2696	1	17	17	76	664	75.2	4.81
P01042	Kininogen-1 OS=Homo sapiens GN=KNG1 PE=1 SV=2 - [KNG1_HUMAN]	248.7	0.1118	1	6	6	10	644	71.9	6.81
P02671	Fibrinogen alpha chain OS=Homo sapiens GN=FGA PE=1 SV=2 - [FIBA_HUMAN]	539.41	0.1917	1	14	14	43	866	94.9	6.01
P01019	Angiotensinogen OS=Homo sapiens GN=AGT PE=1 SV=1 - [ANGT_HUMAN]	307.5	0.1794	1	6	6	14	485	53.1	6.32
P00738	Haptoglobin OS=Homo sapiens GN=HP PE=1 SV=1 - [HPT_HUMAN]	703.95	0.5665	2	20	20	120	406	45.2	6.58
P08779	Keratin, type I cytoskeletal 16 OS=Homo sapiens GN=KRT16 PE=1 SV=4 - [K1C16_HUMAN]	61.28	0.0613	3	1	3	4	473	51.2	5.05
Q24JP5	Transmembrane protein 132A OS=Homo sapiens GN=TMEM132A PE=1 SV=1 - [T132A_HUMAN]	51.23	0.0225	1	2	2	2	1023	110	5.62
O00391	Sulfhydryl oxidase 1 OS=Homo sapiens GN=QSOX1 PE=1 SV=3 - [QSOX1_HUMAN]	713.17	0.328	1	20	20	45	747	82.5	8.92
P04196	Histidine-rich glycoprotein OS=Homo sapiens GN=HRG PE=1 SV=1 - [HRG_HUMAN]	191.46	0.1352	1	6	6	10	525	59.5	7.5
P02766	Transthyretin OS=Homo sapiens GN=TTR PE=1 SV=1 - [TTHY_HUMAN]	212.49	0.5306	1	6	6	17	147	15.9	5.76
P02647	Apolipoprotein A-I OS=Homo sapiens GN=APOA1 PE=1 SV=1 - [APOA1_HUMAN]	774.56	0.6479	1	19	19	164	267	30.8	5.76
P02760	Protein AMBP OS=Homo sapiens GN=AMBP PE=1 SV=1 - [AMBP_HUMAN]	114	0.1705	1	5	5	6	352	39	6.25
P01834	Ig kappa chain C region OS=Homo sapiens GN=IGKC PE=1 SV=1 - [IGKC_HUMAN]	420.71	0.8019	1	6	6	867	106	11.6	5.87
P55058	Phospholipid transfer protein OS=Homo sapiens GN=PLTP PE=1 SV=1 - [PLTP_HUMAN]	586.8	0.2779	1	14	14	56	493	54.7	7.01
B9A064	Immunoglobulin lambda-like polypeptide 5 OS=Homo sapiens GN=IGLL5 PE=2 SV=2 - [IGLL5_HUMAN]	359.63	0.4766	2	3	8	352	214	23	8.84
A0M8Q6	Ig lambda-7 chain C region OS=Homo sapiens GN=IGLC7 PE=4 SV=2 - [LAC7_HUMAN]	171.63	0.5755	1	2	5	364	106	11.3	8.28
P01860	Ig gamma-3 chain C region OS=Homo sapiens GN=IGHG3 PE=1 SV=2 - [IGHG3_HUMAN]	554.43	0.4854	1	5	13	132	377	41.3	7.9
P02790	Hemopexin OS=Homo sapiens GN=HPX PE=1 SV=2 - [HEMO_HUMAN]	697.4	0.3831	2	16	16	97	462	51.6	7.02
P01767	Ig heavy chain V-III region BUT OS=Homo sapiens PE=1 SV=1 - [HV306_HUMAN]	200.54	0.3565	1	3	4	76	115	12.4	9.25
P31146	Coronin-1A OS=Homo sapiens GN=CORO1A PE=1 SV=4 - [COR1A_HUMAN]	368.7	0.2885	1	12	12	31	461	51	6.68
P10909	Clusterin OS=Homo sapiens GN=CLU PE=1 SV=1 - [CLUS_HUMAN]	464.36	0.2895	1	11	11	52	449	52.5	6.27
Q04695	Keratin, type I cytoskeletal 17 OS=Homo sapiens GN=KRT17 PE=1 SV=2 - [K1C17_HUMAN]	66.55	0.0509	4	1	3	4	432	48.1	5.02
P41222	Prostaglandin-H2 D-isomerase OS=Homo sapiens GN=PTGDS PE=1 SV=1 - [PTGDS_HUMAN]	66.16	0.1737	1	2	2	2	190	21	7.8
P12273	Prolactin-inducible protein OS=Homo sapiens GN=PIP PE=1 SV=1 - [PIP_HUMAN]	645.36	0.7671	1	13	13	1395	146	16.6	8.05
P47929	Galectin-7 OS=Homo sapiens GN=LGALS7 PE=1 SV=2 - [LEG7_HUMAN]	239.82	0.5368	1	5	5	13	136	15.1	7.62
P02753	Retinol-binding protein 4 OS=Homo sapiens GN=RBP4 PE=1 SV=3 - [RET4_HUMAN]	76.22	0.1891	1	3	3	5	201	23	6.07
P12429	Annexin A3 OS=Homo sapiens GN=ANXA3 PE=1 SV=3 - [ANXA3_HUMAN]	144.93	0.1579	1	4	4	10	323	36.4	5.92
P26583	High mobility group protein B2 OS=Homo sapiens GN=HMGB2 PE=1 SV=2 - [HMGB2_HUMAN]	43.93	0.1196	1	1	2	2	209	24	7.81
Q6ZVX7	F-box only protein 50 OS=Homo sapiens GN=NCCRP1 PE=1 SV=1 - [FBX50_HUMAN]	84.83	0.1309	1	3	3	5	275	30.8	6.62
Q5EG05	Caspase recruitment domain-containing protein 16 OS=Homo sapiens GN=CARD16 PE=1 SV=1 - [CAR16_HUMAN]	24.12	0.0457	2	1	1	1	197	22.6	8.44
P25815	Protein S100-P OS=Homo sapiens GN=S100P PE=1 SV=2 - [S100P_HUMAN]	78.09	0.2421	1	2	2	13	95	10.4	4.88
Q9NUQ9	Protein FAM49B OS=Homo sapiens GN=FAM49B PE=1 SV=1 - [FA49B_HUMAN]	150.22	0.1389	1	4	4	9	324	36.7	6.06
P08174	Complement decay-accelerating factor OS=Homo sapiens GN=CD55 PE=1 SV=4 - [DAF_HUMAN]	42.63	0.0446	1	2	2	5	381	41.4	7.59
Q96C19	EF-hand domain-containing protein D2 OS=Homo sapiens GN=EFHD2 PE=1 SV=1 - [EFHD2_HUMAN]	234.32	0.2792	2	7	7	21	240	26.7	5.2
Q7Z5K2	Wings apart-like protein homolog OS=Homo sapiens GN=WAPL PE=1 SV=1 - [WAPL_HUMAN]	29.34	0.0067	1	1	1	1	1190	132.9	5.44
Q9UNI6	Dual specificity protein phosphatase 12 OS=Homo sapiens GN=DUSP12 PE=1 SV=1 - [DUS12_HUMAN]	26.57	0.0353	1	1	1	3	340	37.7	6.84
P36952	Serpin B5 OS=Homo sapiens GN=SERPINB5 PE=1 SV=2 - [SPB5_HUMAN]	483.54	0.3733	1	13	13	44	375	42.1	6.05
P15328	Folate receptor alpha OS=Homo sapiens GN=FOLR1 PE=1 SV=3 - [FOLR1_HUMAN]	137.71	0.1712	1	4	4	9	257	29.8	7.97
P04040	Catalase OS=Homo sapiens GN=CAT PE=1 SV=3 - [CATA_HUMAN]	623.3	0.3302	1	15	15	47	527	59.7	7.39
P49643	DNA primase large subunit OS=Homo sapiens GN=PRIM2 PE=1 SV=2 - [PRI2_HUMAN]	24.74	0.0157	1	1	1	3	509	58.8	7.91
P50225	Sulfotransferase 1A1 OS=Homo sapiens GN=SULT1A1 PE=1 SV=3 - [ST1A1_HUMAN]	25.25	0.0542	2	1	1	1	295	34.1	6.62
Q15833	Syntaxin-binding protein 2 OS=Homo sapiens GN=STXBP2 PE=1 SV=2 - [STXB2_HUMAN]	36.64	0.0337	1	1	1	1	593	66.4	6.55
Q8NBJ4	Golgi membrane protein 1 OS=Homo sapiens GN=GOLM1 PE=1 SV=1 - [GOLM1_HUMAN]	495.25	0.3466	1	15	15	55	401	45.3	4.97
Q8NI22	Multiple coagulation factor deficiency protein 2 OS=Homo sapiens GN=MCFD2 PE=1 SV=1 - [MCFD2_HUMAN]	85.38	0.1644	1	1	1	1	146	16.4	4.63
Q6XQN6	Nicotinate phosphoribosyltransferase OS=Homo sapiens GN=NAPRT PE=1 SV=2 - [PNCB_HUMAN]	108.84	0.0985	1	4	4	4	538	57.5	5.68
P05114	Non-histone chromosomal protein HMG-14 OS=Homo sapiens GN=HMGN1 PE=1 SV=3 - [HMGN1_HUMAN]	45.89	0.13	1	1	1	2	100	10.7	9.6
P02750	Leucine-rich alpha-2-glycoprotein OS=Homo sapiens GN=LRG1 PE=1 SV=2 - [A2GL_HUMAN]	349.34	0.2594	1	7	7	23	347	38.2	6.95
P27169	Serum paraoxonase/arylesterase 1 OS=Homo sapiens GN=PON1 PE=1 SV=3 - [PON1_HUMAN]	90.07	0.0761	2	3	3	7	355	39.7	5.22
P34059	N-acetylgalactosamine-6-sulfatase OS=Homo sapiens GN=GALNS PE=1 SV=1 - [GALNS_HUMAN]	40.04	0.0172	1	1	1	1	522	58	6.74
Q9Y376	Calcium-binding protein 39 OS=Homo sapiens GN=CAB39 PE=1 SV=1 - [CAB39_HUMAN]	86.91	0.0938	1	3	3	3	341	39.8	6.89
Q7L0Y3	Mitochondrial ribonuclease P protein 1 OS=Homo sapiens GN=TRMT10C PE=1 SV=2 - [MRRP1_HUMAN]	19.36	0.0174	1	1	1	2	403	47.3	9.36
Q9BTY2	Plasma alpha-L-fucosidase OS=Homo sapiens GN=FUCA2 PE=1 SV=2 - [FUCO2_HUMAN]	24.12	0.0321	1	1	1	1	467	54	6.25
O00592	Podocalyxin OS=Homo sapiens GN=PODXL PE=1 SV=2 - [PODXL_HUMAN]	65.31	0.0358	1	2	2	3	558	58.6	5.49
Q9GZM5	Protein YIPF3 OS=Homo sapiens GN=YIPF3 PE=1 SV=1 - [YIPF3_HUMAN]	28.42	0.0286	1	1	1	1	350	38.2	5.76
Q13421	Mesothelin OS=Homo sapiens GN=MSLN PE=1 SV=2 - [MSLN_HUMAN]	256.27	0.1286	1	7	7	8	630	68.9	6.38
Q9BS40	Latexin OS=Homo sapiens GN=LXN PE=1 SV=2 - [LXN_HUMAN]	29.26	0.0405	1	1	1	1	222	25.7	5.78
Q8IUC8	Polypeptide N-acetylgalactosaminyltransferase 13 OS=Homo sapiens GN=GALNT13 PE=2 SV=2 - [GLT13_HUMAN]	31.94	0.0126	2	1	1	1	556	64	6.83
O75976	Carboxypeptidase D OS=Homo sapiens GN=CPD PE=1 SV=2 - [CBPD_HUMAN]	185.24	0.0413	1	6	6	6	1380	152.8	6.05
Q8NHQ9	ATP-dependent RNA helicase DDX55 OS=Homo sapiens GN=DDX55 PE=1 SV=3 - [DDX55_HUMAN]	28.71	0.0117	1	1	1	1	600	68.5	9.25
P32320	Cytidine deaminase OS=Homo sapiens GN=CDA PE=1 SV=2 - [CDD_HUMAN]	96.3	0.4315	1	3	3	3	146	16.2	6.92
O14745	Na(+)/H(+) exchange regulatory cofactor NHE-RF1 OS=Homo sapiens GN=SLC9A3R1 PE=1 SV=4 - [NHRF1_HUMAN]	108.46	0.1788	1	4	4	4	358	38.8	5.77
Q9HCY8	Protein S100-A14 OS=Homo sapiens GN=S100A14 PE=1 SV=1 - [S10AE_HUMAN]	24.02	0.1058	1	1	1	1	104	11.7	5.24
Q9Y624	Junctional adhesion molecule A OS=Homo sapiens GN=F11R PE=1 SV=1 - [JAM1_HUMAN]	59.41	0.1137	1	2	2	3	299	32.6	7.9
Q00169	Phosphatidylinositol transfer protein alpha isoform OS=Homo sapiens GN=PITPNA PE=1 SV=2 - [PIPNA_HUMAN]	37.04	0.0481	1	1	1	1	270	31.8	6.55
P01857	Ig gamma-1 chain C region OS=Homo sapiens GN=IGHG1 PE=1 SV=1 - [IGHG1_HUMAN]	638.62	0.5848	1	7	15	314	330	36.1	8.19
P01861	Ig gamma-4 chain C region OS=Homo sapiens GN=IGHG4 PE=1 SV=1 - [IGHG4_HUMAN]	389.45	0.3976	1	4	9	135	327	35.9	7.36
P01859	Ig gamma-2 chain C region OS=Homo sapiens GN=IGHG2 PE=1 SV=2 - [IGHG2_HUMAN]	455.84	0.4785	1	6	13	176	326	35.9	7.59
P01876	Ig alpha-1 chain C region OS=Homo sapiens GN=IGHA1 PE=1 SV=2 - [IGHA1_HUMAN]	974.98	0.7989	1	9	20	1034	353	37.6	6.51
P01602	Ig heavy chain V-I region 5 (Fragment) OS=Homo sapiens GN=IGKV1-5 PE=4 SV=2 - [KV110_HUMAN]	82.23	0.2479	1	1	2	7	117	12.8	8.28
P04433	Ig kappa chain V-III region VG (Fragment) OS=Homo sapiens PE=1 SV=1 - [KV309_HUMAN]	100.44	0.3217	1	2	3	20	115	12.6	4.96
P01601	Ig kappa chain V-ID region 16 (Fragment) OS=Homo sapiens GN=IGKV1D-16 PE=4 SV=2 - [KV109_HUMAN]	73.11	0.1368	1	1	1	2	117	12.7	7.74
P31944	Caspase-14 OS=Homo sapiens GN=CASP14 PE=1 SV=2 - [CASPE_HUMAN]	380.08	0.3802	1	8	8	27	242	27.7	5.58
Q14435	Polypeptide N-acetylgalactosaminyltransferase 3 OS=Homo sapiens GN=GALNT3 PE=1 SV=2 - [GALT3_HUMAN]	77.44	0.0585	1	3	3	3	633	72.6	7.99
Q96PD5	N-acetylmuramoyl-L-alanine amidase OS=Homo sapiens GN=PGLYRP2 PE=1 SV=1 - [PGRP2_HUMAN]	26.96	0.0226	1	1	1	1	576	62.2	7.55
Q9Y2A9	N-acetyllactosaminide beta-1,3-N-acetylglucosaminyltransferase 3 OS=Homo sapiens GN=B3GNT3 PE=1 SV=2 - [B3GN3_HUMAN]	37.76	0.0403	1	1	1	2	372	42.5	8.68
P27487	Dipeptidyl peptidase 4 OS=Homo sapiens GN=DPP4 PE=1 SV=2 - [DPP4_HUMAN]	241.64	0.1658	1	11	11	18	766	88.2	6.04
Q92485	Acid sphingomyelinase-like phosphodiesterase 3b OS=Homo sapiens GN=SMPDL3B PE=2 SV=2 - [ASM3B_HUMAN]	21.25	0.0308	1	1	1	2	455	50.8	5.64
Q9GZM7	Tubulointerstitial nephritis antigen-like OS=Homo sapiens GN=TINAGL1 PE=1 SV=1 - [TINAL_HUMAN]	26.17	0.0193	1	1	1	1	467	52.4	6.99
P20061	Transcobalamin-1 OS=Homo sapiens GN=TCN1 PE=1 SV=2 - [TCO1_HUMAN]	526.42	0.321	1	11	11	134	433	48.2	5.03
P04114	Apolipoprotein B-100 OS=Homo sapiens GN=APOB PE=1 SV=2 - [APOB_HUMAN]	78.45	0.0042	1	2	2	2	4563	515.3	7.05
Q9NZD2	Glycolipid transfer protein OS=Homo sapiens GN=GLTP PE=1 SV=3 - [GLTP_HUMAN]	32.4	0.0478	1	1	1	1	209	23.8	7.39
O75556	Mammaglobin-B OS=Homo sapiens GN=SCGB2A1 PE=1 SV=1 - [SG2A1_HUMAN]	53.19	0.1895	1	1	1	1	95	10.9	5.78
O95969	Secretoglobin family 1D member 2 OS=Homo sapiens GN=SCGB1D2 PE=2 SV=1 - [SG1D2_HUMAN]	41.8	0.1	1	1	1	1	90	9.9	8.25
P11684	Uteroglobin OS=Homo sapiens GN=SCGB1A1 PE=1 SV=1 - [UTER_HUMAN]	177.42	0.5824	1	5	5	32	91	10	5.06
A6NKL6	Transmembrane protein 200C OS=Homo sapiens GN=TMEM200C PE=2 SV=2 - [T200C_HUMAN]	26.42	0.0113	1	1	1	1	621	63.9	10.08
P30044	Peroxiredoxin-5, mitochondrial OS=Homo sapiens GN=PRDX5 PE=1 SV=4 - [PRDX5_HUMAN]	351.49	0.5514	1	8	8	35	214	22.1	8.7
Q14574	Desmocollin-3 OS=Homo sapiens GN=DSC3 PE=1 SV=3 - [DSC3_HUMAN]	33.86	0.01	1	1	1	1	896	99.9	6.1
Q02487	Desmocollin-2 OS=Homo sapiens GN=DSC2 PE=1 SV=1 - [DSC2_HUMAN]	394.53	0.1976	1	11	11	31	901	99.9	5.34
Q02413	Desmoglein-1 OS=Homo sapiens GN=DSG1 PE=1 SV=2 - [DSG1_HUMAN]	374.88	0.1373	1	9	9	26	1049	113.7	5.03
P32926	Desmoglein-3 OS=Homo sapiens GN=DSG3 PE=1 SV=2 - [DSG3_HUMAN]	730.99	0.2412	1	17	17	80	999	107.5	5
P12830	Cadherin-1 OS=Homo sapiens GN=CDH1 PE=1 SV=3 - [CADH1_HUMAN]	238.1	0.1134	1	7	7	9	882	97.4	4.73
P51159	Ras-related protein Rab-27A OS=Homo sapiens GN=RAB27A PE=1 SV=3 - [RB27A_HUMAN]	71.93	0.1448	2	3	3	3	221	24.9	5.22
P49913	Cathelicidin antimicrobial peptide OS=Homo sapiens GN=CAMP PE=1 SV=1 - [CAMP_HUMAN]	173.21	0.2059	1	5	5	9	170	19.3	9.41
P02788	Lactotransferrin OS=Homo sapiens GN=LTF PE=1 SV=6 - [TRFL_HUMAN]	2150.44	0.7296	1	44	44	434	710	78.1	8.12
P05543	Thyroxine-binding globulin OS=Homo sapiens GN=SERPINA7 PE=1 SV=2 - [THBG_HUMAN]	148.62	0.0819	1	4	4	6	415	46.3	6.3
O14717	tRNA (cytosine(38)-C(5))-methyltransferase OS=Homo sapiens GN=TRDMT1 PE=1 SV=1 - [TRDMT_HUMAN]	24.45	0.023	1	1	1	2	391	44.6	6.09
Q96DA0	Zymogen granule protein 16 homolog B OS=Homo sapiens GN=ZG16B PE=1 SV=3 - [ZG16B_HUMAN]	701.45	0.5913	1	13	13	1071	208	22.7	7.39
P05107	Integrin beta-2 OS=Homo sapiens GN=ITGB2 PE=1 SV=2 - [ITB2_HUMAN]	76.48	0.0689	1	3	3	3	769	84.7	6.95
Q15884	Protein FAM189A2 OS=Homo sapiens GN=FAM189A2 PE=1 SV=3 - [F1892_HUMAN]	21.92	0.0133	1	1	1	1	450	49.7	6.98
Q7Z304	MAM domain-containing protein 2 OS=Homo sapiens GN=MAMDC2 PE=2 SV=3 - [MAMC2_HUMAN]	22.55	0.0131	1	1	1	1	686	77.5	5.16
Q9NPF8	Arf-GAP with dual PH domain-containing protein 2 OS=Homo sapiens GN=ADAP2 PE=1 SV=1 - [ADAP2_HUMAN]	28.59	0.0236	1	1	1	1	381	44.3	9.36
Q8N4A0	Polypeptide N-acetylgalactosaminyltransferase 4 OS=Homo sapiens GN=GALNT4 PE=1 SV=2 - [GALT4_HUMAN]	20.57	0.019	1	1	1	1	578	66.6	7.61
Q86YP4	Transcriptional repressor p66-alpha OS=Homo sapiens GN=GATAD2A PE=1 SV=1 - [P66A_HUMAN]	21.74	0.0142	1	1	1	1	633	68	9.94
Q6UX73	UPF0764 protein C16orf89 OS=Homo sapiens GN=C16orf89 PE=1 SV=2 - [CP089_HUMAN]	58.64	0.0647	1	2	2	2	402	45.4	6.19
Q96S96	Phosphatidylethanolamine-binding protein 4 OS=Homo sapiens GN=PEBP4 PE=1 SV=3 - [PEBP4_HUMAN]	35.75	0.0352	1	1	1	1	227	25.7	6.54
Q8TEW0	Partitioning defective 3 homolog OS=Homo sapiens GN=PARD3 PE=1 SV=2 - [PARD3_HUMAN]	21.06	0.0074	1	1	1	1	1356	151.3	7.68
P22352	Glutathione peroxidase 3 OS=Homo sapiens GN=GPX3 PE=1 SV=2 - [GPX3_HUMAN]	24.61	0.0265	1	1	1	1	226	25.5	8.13
Q86X29	Lipolysis-stimulated lipoprotein receptor OS=Homo sapiens GN=LSR PE=1 SV=4 - [LSR_HUMAN]	52.88	0.0231	1	1	1	2	649	71.4	7.97
P08311	Cathepsin G OS=Homo sapiens GN=CTSG PE=1 SV=2 - [CATG_HUMAN]	47.39	0.0353	1	1	1	2	255	28.8	11.19
O95274	Ly6/PLAUR domain-containing protein 3 OS=Homo sapiens GN=LYPD3 PE=1 SV=2 - [LYPD3_HUMAN]	248.78	0.2341	1	6	6	15	346	35.9	7.75
Q9NRJ3	C-C motif chemokine 28 OS=Homo sapiens GN=CCL28 PE=1 SV=1 - [CCL28_HUMAN]	47.78	0.1181	1	1	1	3	127	14.3	10.2
Q6UWP8	Suprabasin OS=Homo sapiens GN=SBSN PE=1 SV=2 - [SBSN_HUMAN]	386.46	0.2424	1	8	8	15	590	60.5	7.01
Q08188	Protein-glutamine gamma-glutamyltransferase E OS=Homo sapiens GN=TGM3 PE=1 SV=4 - [TGM3_HUMAN]	566.27	0.2525	1	14	14	37	693	76.6	5.86
Q9UGM3	Deleted in malignant brain tumors 1 protein OS=Homo sapiens GN=DMBT1 PE=1 SV=2 - [DMBT1_HUMAN]	1596.88	0.3916	1	30	30	212	2413	260.6	5.44
P19652	Alpha-1-acid glycoprotein 2 OS=Homo sapiens GN=ORM2 PE=1 SV=2 - [A1AG2_HUMAN]	225.71	0.3532	1	4	7	32	201	23.6	5.11
Q9NZH0	G-protein coupled receptor family C group 5 member B OS=Homo sapiens GN=GPRC5B PE=2 SV=2 - [GPC5B_HUMAN]	25.11	0.0298	1	1	1	1	403	44.8	8.24
P09958	Furin OS=Homo sapiens GN=FURIN PE=1 SV=2 - [FURIN_HUMAN]	93.56	0.0516	1	4	4	6	794	86.6	6.47
P40394	Alcohol dehydrogenase class 4 mu/sigma chain OS=Homo sapiens GN=ADH7 PE=1 SV=2 - [ADH7_HUMAN]	38.6	0.0389	1	1	1	2	386	41.5	7.85
P52790	Hexokinase-3 OS=Homo sapiens GN=HK3 PE=1 SV=2 - [HXK3_HUMAN]	379.14	0.1376	2	9	9	13	923	99	5.4
P31025	Lipocalin-1 OS=Homo sapiens GN=LCN1 PE=1 SV=1 - [LCN1_HUMAN]	494.34	0.642	2	11	11	369	176	19.2	5.58
P34096	Ribonuclease 4 OS=Homo sapiens GN=RNASE4 PE=1 SV=3 - [RNAS4_HUMAN]	158.58	0.2653	1	5	5	7	147	16.8	9.03
P30838	Aldehyde dehydrogenase, dimeric NADP-preferring OS=Homo sapiens GN=ALDH3A1 PE=1 SV=3 - [AL3A1_HUMAN]	340.64	0.2097	1	8	8	17	453	50.4	6.54
O75594	Peptidoglycan recognition protein 1 OS=Homo sapiens GN=PGLYRP1 PE=1 SV=1 - [PGRP1_HUMAN]	136.71	0.2551	1	3	3	10	196	21.7	8.59
O43291	Kunitz-type protease inhibitor 2 OS=Homo sapiens GN=SPINT2 PE=1 SV=2 - [SPIT2_HUMAN]	31.2	0.0397	1	1	1	1	252	28.2	8.29
P12724	Eosinophil cationic protein OS=Homo sapiens GN=RNASE3 PE=1 SV=2 - [ECP_HUMAN]	29.23	0.075	1	1	1	2	160	18.4	10.02
P10153	Non-secretory ribonuclease OS=Homo sapiens GN=RNASE2 PE=1 SV=2 - [RNAS2_HUMAN]	84.58	0.1988	1	2	2	5	161	18.3	8.73
Q15080	Neutrophil cytosol factor 4 OS=Homo sapiens GN=NCF4 PE=1 SV=2 - [NCF4_HUMAN]	44.14	0.0354	1	1	1	3	339	39	6.83
P15291	Beta-1,4-galactosyltransferase 1 OS=Homo sapiens GN=B4GALT1 PE=1 SV=5 - [B4GT1_HUMAN]	68.08	0.0477	2	2	2	5	398	43.9	8.65
O60234	Glia maturation factor gamma OS=Homo sapiens GN=GMFG PE=1 SV=1 - [GMFG_HUMAN]	99.27	0.2254	2	3	3	5	142	16.8	5.26
P61626	Lysozyme C OS=Homo sapiens GN=LYZ PE=1 SV=1 - [LYSC_HUMAN]	450.95	0.6622	1	11	11	247	148	16.5	9.16
Q05315	Galectin-10 OS=Homo sapiens GN=CLC PE=1 SV=3 - [LEG10_HUMAN]	123.72	0.2254	1	5	5	6	142	16.4	7.37
Q9BXM0	Periaxin OS=Homo sapiens GN=PRX PE=1 SV=2 - [PRAX_HUMAN]	65.81	0.0808	1	3	3	4	1461	154.8	7.5
O00462	Beta-mannosidase OS=Homo sapiens GN=MANBA PE=2 SV=3 - [MANBA_HUMAN]	102.1	0.0432	1	3	3	5	879	100.8	5.52
P19957	Elafin OS=Homo sapiens GN=PI3 PE=1 SV=3 - [ELAF_HUMAN]	74.5	0.2564	1	3	3	5	117	12.3	8.82
P06731	Carcinoembryonic antigen-related cell adhesion molecule 5 OS=Homo sapiens GN=CEACAM5 PE=1 SV=3 - [CEAM5_HUMAN]	82.5	0.0313	2	1	2	5	702	76.7	5.92
P40199	Carcinoembryonic antigen-related cell adhesion molecule 6 OS=Homo sapiens GN=CEACAM6 PE=1 SV=3 - [CEAM6_HUMAN]	30.06	0.0378	1	1	1	1	344	37.2	5.82
P03973	Antileukoproteinase OS=Homo sapiens GN=SLPI PE=1 SV=2 - [SLPI_HUMAN]	121.86	0.3182	1	6	6	19	132	14.3	8.75
Q9UIV8	Serpin B13 OS=Homo sapiens GN=SERPINB13 PE=1 SV=2 - [SPB13_HUMAN]	403.9	0.312	1	11	11	22	391	44.2	5.71
P29508	Serpin B3 OS=Homo sapiens GN=SERPINB3 PE=1 SV=2 - [SPB3_HUMAN]	634.94	0.4282	2	15	15	60	390	44.5	6.81
P05120	Plasminogen activator inhibitor 2 OS=Homo sapiens GN=SERPINB2 PE=1 SV=2 - [PAI2_HUMAN]	53.09	0.0241	1	1	1	1	415	46.6	5.63
P31997	Carcinoembryonic antigen-related cell adhesion molecule 8 OS=Homo sapiens GN=CEACAM8 PE=1 SV=2 - [CEAM8_HUMAN]	77.73	0.0659	2	1	2	3	349	38.1	7.39
P48595	Serpin B10 OS=Homo sapiens GN=SERPINB10 PE=1 SV=1 - [SPB10_HUMAN]	294.28	0.2544	1	7	7	12	397	45.4	6.16
Q15847	Adipogenesis regulatory factor OS=Homo sapiens GN=ADIRF PE=1 SV=1 - [ADIRF_HUMAN]	64.51	0.5132	1	2	2	2	76	7.8	5.31
B3EWG3	Protein FAM25A OS=Homo sapiens GN=FAM25A PE=3 SV=1 - [FM25A_HUMAN]	108.79	0.4944	3	3	3	7	89	9.3	6.15
P22079	Lactoperoxidase OS=Homo sapiens GN=LPO PE=1 SV=2 - [PERL_HUMAN]	1374.69	0.5449	1	28	29	301	712	80.2	8.62
P06870	Kallikrein-1 OS=Homo sapiens GN=KLK1 PE=1 SV=2 - [KLK1_HUMAN]	524.1	0.6069	1	11	11	199	262	28.9	4.83
P05164	Myeloperoxidase OS=Homo sapiens GN=MPO PE=1 SV=1 - [PERM_HUMAN]	838.32	0.3235	2	20	21	65	745	83.8	8.97
P02686	Myelin basic protein OS=Homo sapiens GN=MBP PE=1 SV=3 - [MBP_HUMAN]	78.82	0.0724	1	2	2	14	304	33.1	9.79
P00918	Carbonic anhydrase 2 OS=Homo sapiens GN=CA2 PE=1 SV=2 - [CAH2_HUMAN]	94.03	0.0962	1	2	2	2	260	29.2	7.4
Q14508	WAP four-disulfide core domain protein 2 OS=Homo sapiens GN=WFDC2 PE=1 SV=2 - [WFDC2_HUMAN]	147.65	0.4516	1	4	4	25	124	13	4.84
O43240	Kallikrein-10 OS=Homo sapiens GN=KLK10 PE=1 SV=3 - [KLK10_HUMAN]	70.05	0.1123	1	3	3	5	276	30.2	8.59
Q9UBX7	Kallikrein-11 OS=Homo sapiens GN=KLK11 PE=1 SV=2 - [KLK11_HUMAN]	175.07	0.2234	1	5	5	18	282	31	8.94
Q9UKR0	Kallikrein-12 OS=Homo sapiens GN=KLK12 PE=1 SV=1 - [KLK12_HUMAN]	10.31	0.0645	1	1	1	1	248	26.7	7.61
Q9UKR3	Kallikrein-13 OS=Homo sapiens GN=KLK13 PE=2 SV=1 - [KLK13_HUMAN]	124.87	0.1769	1	4	4	8	277	30.6	8.46
O43490	Prominin-1 OS=Homo sapiens GN=PROM1 PE=1 SV=1 - [PROM1_HUMAN]	264.78	0.1283	1	8	8	10	865	97.1	7.27
Q8IVL1	Neuron navigator 2 OS=Homo sapiens GN=NAV2 PE=1 SV=3 - [NAV2_HUMAN]	33.35	0.0024	2	1	1	4	2488	268	9.03
P40189	Interleukin-6 receptor subunit beta OS=Homo sapiens GN=IL6ST PE=1 SV=2 - [IL6RB_HUMAN]	38.96	0.0207	1	2	2	2	918	103.5	5.95
P07711	Cathepsin L1 OS=Homo sapiens GN=CTSL PE=1 SV=2 - [CATL1_HUMAN]	62.42	0.036	1	1	1	4	333	37.5	5.45
O75616	GTPase Era, mitochondrial OS=Homo sapiens GN=ERAL1 PE=1 SV=2 - [ERAL1_HUMAN]	22.1	0.0137	2	1	1	1	437	48.3	8.84
Q11201	CMP-N-acetylneuraminate-beta-galactosamide-alpha-2,3-sialyltransferase 1 OS=Homo sapiens GN=ST3GAL1 PE=2 SV=1 - [SIA4A_HUMAN]	25.3	0.0471	1	1	1	1	340	39.1	9.09
Q14149	MORC family CW-type zinc finger protein 3 OS=Homo sapiens GN=MORC3 PE=1 SV=3 - [MORC3_HUMAN]	22.27	0.0117	1	1	1	1	939	107	5.6
Q12913	Receptor-type tyrosine-protein phosphatase eta OS=Homo sapiens GN=PTPRJ PE=1 SV=3 - [PTPRJ_HUMAN]	40.52	0.0105	1	1	1	1	1337	145.9	5.58
Q99538	Legumain OS=Homo sapiens GN=LGMN PE=1 SV=1 - [LGMN_HUMAN]	25.98	0.0393	1	1	1	1	433	49.4	6.55
O95395	Beta-1,3-galactosyl-O-glycosyl-glycoprotein beta-1,6-N-acetylglucosaminyltransferase 3 OS=Homo sapiens GN=GCNT3 PE=2 SV=1 - [GCNT3_HUMAN]	62.5	0.0639	1	2	2	3	438	50.8	8.25
P43251	Biotinidase OS=Homo sapiens GN=BTD PE=1 SV=2 - [BTD_HUMAN]	147	0.0681	1	3	3	3	543	61.1	6.25
P29373	Cellular retinoic acid-binding protein 2 OS=Homo sapiens GN=CRABP2 PE=1 SV=2 - [RABP2_HUMAN]	167.28	0.3986	1	4	4	11	138	15.7	5.4
Q01459	Di-N-acetylchitobiase OS=Homo sapiens GN=CTBS PE=1 SV=1 - [DIAC_HUMAN]	56.2	0.0571	1	2	2	5	385	43.7	6.64
O75882	Attractin OS=Homo sapiens GN=ATRN PE=1 SV=2 - [ATRN_HUMAN]	147.26	0.0469	1	5	5	6	1429	158.4	7.31
Q9GZZ8	Extracellular glycoprotein lacritin OS=Homo sapiens GN=LACRT PE=1 SV=1 - [LACRT_HUMAN]	108.38	0.2174	1	4	4	21	138	14.2	5.5
Q9NQ38	Serine protease inhibitor Kazal-type 5 OS=Homo sapiens GN=SPINK5 PE=1 SV=2 - [ISK5_HUMAN]	278.29	0.1259	1	10	10	12	1064	120.6	8.06
P19021	Peptidyl-glycine alpha-amidating monooxygenase OS=Homo sapiens GN=PAM PE=1 SV=2 - [AMD_HUMAN]	239.07	0.1274	1	11	11	16	973	108.3	6.42
Q14CN2	Calcium-activated chloride channel regulator 4 OS=Homo sapiens GN=CLCA4 PE=1 SV=2 - [CLCA4_HUMAN]	191.54	0.0903	2	7	7	10	919	101.2	5.47
P00352	Retinal dehydrogenase 1 OS=Homo sapiens GN=ALDH1A1 PE=1 SV=2 - [AL1A1_HUMAN]	59.17	0.0259	1	1	1	1	501	54.8	6.73
P42830	C-X-C motif chemokine 5 OS=Homo sapiens GN=CXCL5 PE=1 SV=1 - [CXCL5_HUMAN]	32.36	0.1053	1	1	1	3	114	12	8.88
P04066	Tissue alpha-L-fucosidase OS=Homo sapiens GN=FUCA1 PE=1 SV=4 - [FUCO_HUMAN]	73.28	0.0601	1	2	2	6	466	53.7	6.84
O43866	CD5 antigen-like OS=Homo sapiens GN=CD5L PE=1 SV=1 - [CD5L_HUMAN]	91.23	0.1009	1	3	3	4	347	38.1	5.47
P08185	Corticosteroid-binding globulin OS=Homo sapiens GN=SERPINA6 PE=1 SV=1 - [CBG_HUMAN]	48.15	0.0519	1	2	2	2	405	45.1	6.04
Q9NZT1	Calmodulin-like protein 5 OS=Homo sapiens GN=CALML5 PE=1 SV=2 - [CALL5_HUMAN]	286.28	0.6507	1	7	7	16	146	15.9	4.44
P81605	Dermcidin OS=Homo sapiens GN=DCD PE=1 SV=2 - [DCD_HUMAN]	180.8	0.4182	1	6	6	15	110	11.3	6.54
P58062	Serine protease inhibitor Kazal-type 7 OS=Homo sapiens GN=SPINK7 PE=1 SV=1 - [ISK7_HUMAN]	22.21	0.1059	1	1	1	2	85	9.2	7.58
P01036	Cystatin-S OS=Homo sapiens GN=CST4 PE=1 SV=3 - [CYTS_HUMAN]	536.55	0.7234	1	5	10	1121	141	16.2	5.02
P01037	Cystatin-SN OS=Homo sapiens GN=CST1 PE=1 SV=3 - [CYTN_HUMAN]	501.57	0.6312	1	6	9	1072	141	16.4	7.21
P09228	Cystatin-SA OS=Homo sapiens GN=CST2 PE=1 SV=1 - [CYTT_HUMAN]	509.65	0.6525	1	5	9	453	141	16.4	4.93
P28325	Cystatin-D OS=Homo sapiens GN=CST5 PE=1 SV=1 - [CYTD_HUMAN]	309.34	0.7183	1	7	7	205	142	16.1	7.17
P41218	Myeloid cell nuclear differentiation antigen OS=Homo sapiens GN=MNDA PE=1 SV=1 - [MNDA_HUMAN]	230.8	0.172	1	8	8	19	407	45.8	9.76
P08697	Alpha-2-antiplasmin OS=Homo sapiens GN=SERPINF2 PE=1 SV=3 - [A2AP_HUMAN]	40.58	0.0224	1	1	1	1	491	54.5	6.29
Q9UBR2	Cathepsin Z OS=Homo sapiens GN=CTSZ PE=1 SV=1 - [CATZ_HUMAN]	93.81	0.0957	1	3	3	6	303	33.8	7.11
P05156	Complement factor I OS=Homo sapiens GN=CFI PE=1 SV=2 - [CFAI_HUMAN]	36.36	0.0223	1	1	1	2	583	65.7	7.5
P36955	Pigment epithelium-derived factor OS=Homo sapiens GN=SERPINF1 PE=1 SV=4 - [PEDF_HUMAN]	53.25	0.0574	1	2	2	2	418	46.3	6.38
P14780	Matrix metalloproteinase-9 OS=Homo sapiens GN=MMP9 PE=1 SV=3 - [MMP9_HUMAN]	831.7	0.4229	1	24	24	82	707	78.4	6.06
Q8N474	Secreted frizzled-related protein 1 OS=Homo sapiens GN=SFRP1 PE=1 SV=1 - [SFRP1_HUMAN]	109.04	0.1656	1	4	4	7	314	35.4	8.85
P05089	Arginase-1 OS=Homo sapiens GN=ARG1 PE=1 SV=2 - [ARGI1_HUMAN]	103.45	0.177	1	4	4	5	322	34.7	7.21
Q99674	Cell growth regulator with EF hand domain protein 1 OS=Homo sapiens GN=CGREF1 PE=2 SV=2 - [CGRE1_HUMAN]	119.37	0.1661	1	3	3	3	301	31.9	4.42
P01133	Pro-epidermal growth factor OS=Homo sapiens GN=EGF PE=1 SV=2 - [EGF_HUMAN]	54.43	0.0207	1	3	3	3	1207	133.9	5.85
Q6UX06	Olfactomedin-4 OS=Homo sapiens GN=OLFM4 PE=1 SV=1 - [OLFM4_HUMAN]	82.57	0.0765	3	3	3	4	510	57.2	5.69
Q99574	Neuroserpin OS=Homo sapiens GN=SERPINI1 PE=1 SV=1 - [NEUS_HUMAN]	70.37	0.0805	1	3	3	6	410	46.4	4.91
P08571	Monocyte differentiation antigen CD14 OS=Homo sapiens GN=CD14 PE=1 SV=2 - [CD14_HUMAN]	309.25	0.2693	1	8	8	25	375	40.1	6.23
P55064	Aquaporin-5 OS=Homo sapiens GN=AQP5 PE=1 SV=1 - [AQP5_HUMAN]	42.94	0.0868	1	2	2	2	265	28.3	8.62
P01833	Polymeric immunoglobulin receptor OS=Homo sapiens GN=PIGR PE=1 SV=4 - [PIGR_HUMAN]	1854.78	0.555	1	36	36	1706	764	83.2	5.74
Q8N4F0	BPI fold-containing family B member 2 OS=Homo sapiens GN=BPIFB2 PE=1 SV=2 - [BPIB2_HUMAN]	700.45	0.3908	1	13	13	254	458	49.1	8.72
O43278	Kunitz-type protease inhibitor 1 OS=Homo sapiens GN=SPINT1 PE=1 SV=2 - [SPIT1_HUMAN]	84.86	0.0548	1	3	3	4	529	58.4	6.29
P17213	Bactericidal permeability-increasing protein OS=Homo sapiens GN=BPI PE=1 SV=4 - [BPI_HUMAN]	112.12	0.0862	2	4	4	8	487	53.9	9.38
P19961	Alpha-amylase 2B OS=Homo sapiens GN=AMY2B PE=1 SV=1 - [AMY2B_HUMAN]	1581.71	0.7065	1	1	31	3224	511	57.7	7.09
P19878	Neutrophil cytosol factor 2 OS=Homo sapiens GN=NCF2 PE=1 SV=2 - [NCF2_HUMAN]	87.45	0.0475	1	2	2	2	526	59.7	6.16
Q9BW30	Tubulin polymerization-promoting protein family member 3 OS=Homo sapiens GN=TPPP3 PE=1 SV=1 - [TPPP3_HUMAN]	34.34	0.0909	1	1	1	2	176	19	9.13
P04745	Alpha-amylase 1 OS=Homo sapiens GN=AMY1A PE=1 SV=2 - [AMY1_HUMAN]	1812.27	0.8043	2	5	35	3785	511	57.7	6.93
P80188	Neutrophil gelatinase-associated lipocalin OS=Homo sapiens GN=LCN2 PE=1 SV=2 - [NGAL_HUMAN]	409.38	0.6566	1	11	11	84	198	22.6	8.91
Q96DR5	BPI fold-containing family A member 2 OS=Homo sapiens GN=BPIFA2 PE=1 SV=2 - [BPIA2_HUMAN]	687.02	0.7028	1	17	17	537	249	27	5.59
P59665	Neutrophil defensin 1 OS=Homo sapiens GN=DEFA1 PE=1 SV=1 - [DEF1_HUMAN]	201.97	0.266	2	4	4	42	94	10.2	6.99
O60235	Transmembrane protease serine 11D OS=Homo sapiens GN=TMPRSS11D PE=1 SV=1 - [TM11D_HUMAN]	136.29	0.1005	1	3	3	11	418	46.2	8.38
Q9NP55	BPI fold-containing family A member 1 OS=Homo sapiens GN=BPIFA1 PE=1 SV=1 - [BPIA1_HUMAN]	283.02	0.2695	1	5	5	44	256	26.7	5.76
P08294	Extracellular superoxide dismutase [Cu-Zn] OS=Homo sapiens GN=SOD3 PE=1 SV=2 - [SODE_HUMAN]	73.1	0.1333	1	3	3	3	240	25.8	6.61
Q8TDL5	BPI fold-containing family B member 1 OS=Homo sapiens GN=BPIFB1 PE=1 SV=1 - [BPIB1_HUMAN]	959.5	0.5785	3	23	23	184	484	52.4	7.23
Q9HC84	Mucin-5B OS=Homo sapiens GN=MUC5B PE=1 SV=3 - [MUC5B_HUMAN]	4140.12	0.2074	3	77	77	1131	5762	596	6.64
Q8WWA0	Intelectin-1 OS=Homo sapiens GN=ITLN1 PE=1 SV=1 - [ITLN1_HUMAN]	42.89	0.0863	1	2	2	2	313	34.9	6.01
Q9BRZ2	E3 ubiquitin-protein ligase TRIM56 OS=Homo sapiens GN=TRIM56 PE=1 SV=3 - [TRI56_HUMAN]	41.11	0.0093	1	1	1	7	755	81.4	7.74
Q9UL52	Transmembrane protease serine 11E OS=Homo sapiens GN=TMPRSS11E PE=1 SV=2 - [TM11E_HUMAN]	95.81	0.1182	1	4	4	4	423	47.7	8.59
Q9UJJ9	N-acetylglucosamine-1-phosphotransferase subunit gamma OS=Homo sapiens GN=GNPTG PE=1 SV=1 - [GNPTG_HUMAN]	33.98	0.0328	1	1	1	1	305	34	6.95
Q16651	Prostasin OS=Homo sapiens GN=PRSS8 PE=1 SV=1 - [PRSS8_HUMAN]	100.61	0.1137	1	3	3	8	343	36.4	5.85
P58499	Protein FAM3B OS=Homo sapiens GN=FAM3B PE=1 SV=2 - [FAM3B_HUMAN]	131.53	0.2468	1	4	4	12	235	26	8.75
Q9Y6Y9	Lymphocyte antigen 96 OS=Homo sapiens GN=LY96 PE=1 SV=2 - [LY96_HUMAN]	29.82	0.0625	1	1	1	1	160	18.5	8.51
Q6PCB0	von Willebrand factor A domain-containing protein 1 OS=Homo sapiens GN=VWA1 PE=1 SV=1 - [VWA1_HUMAN]	26.58	0.036	1	1	1	2	445	46.8	7.68
P14317	Hematopoietic lineage cell-specific protein OS=Homo sapiens GN=HCLS1 PE=1 SV=3 - [HCLS1_HUMAN]	21.82	0.0206	1	1	1	1	486	54	4.81
P02652	Apolipoprotein A-II OS=Homo sapiens GN=APOA2 PE=1 SV=1 - [APOA2_HUMAN]	110.04	0.41	1	4	4	12	100	11.2	6.62
P33241	Lymphocyte-specific protein 1 OS=Homo sapiens GN=LSP1 PE=1 SV=1 - [LSP1_HUMAN]	168.3	0.1681	1	4	4	9	339	37.2	4.74
Q15782	Chitinase-3-like protein 2 OS=Homo sapiens GN=CHI3L2 PE=1 SV=1 - [CH3L2_HUMAN]	293.58	0.2692	1	8	8	23	390	43.5	7.53
P25189	Myelin protein P0 OS=Homo sapiens GN=MPZ PE=1 SV=1 - [MYP0_HUMAN]	212.34	0.2177	1	5	5	20	248	27.5	9.54
P08118	Beta-microseminoprotein OS=Homo sapiens GN=MSMB PE=1 SV=1 - [MSMB_HUMAN]	101.04	0.1404	1	3	3	6	114	12.9	5.5
P23141	Liver carboxylesterase 1 OS=Homo sapiens GN=CES1 PE=1 SV=2 - [EST1_HUMAN]	205.26	0.1693	2	7	7	7	567	62.5	6.6
P11215	Integrin alpha-M OS=Homo sapiens GN=ITGAM PE=1 SV=2 - [ITAM_HUMAN]	79.1	0.0295	1	3	3	3	1152	127.1	7.23
P02675	Fibrinogen beta chain OS=Homo sapiens GN=FGB PE=1 SV=2 - [FIBB_HUMAN]	516.77	0.4766	1	17	17	50	491	55.9	8.27
P08637	Low affinity immunoglobulin gamma Fc region receptor III-A OS=Homo sapiens GN=FCGR3A PE=1 SV=2 - [FCG3A_HUMAN]	67.07	0.122	1	3	3	4	254	29.1	8.07
P02808	Statherin OS=Homo sapiens GN=STATH PE=1 SV=2 - [STAT_HUMAN]	29.44	0.4839	1	1	1	19	62	7.3	8.47
P15516	Histatin-3 OS=Homo sapiens GN=HTN3 PE=1 SV=2 - [HIS3_HUMAN]	45.45	0.1373	1	1	1	10	51	6.1	10.1
P01040	Cystatin-A OS=Homo sapiens GN=CSTA PE=1 SV=1 - [CYTA_HUMAN]	196.88	0.602	1	5	5	62	98	11	5.5
P15515	Histatin-1 OS=Homo sapiens GN=HTN1 PE=1 SV=2 - [HIS1_HUMAN]	88.97	0.2807	1	1	1	71	57	7	9.13
O00584	Ribonuclease T2 OS=Homo sapiens GN=RNASET2 PE=1 SV=2 - [RNT2_HUMAN]	193.8	0.2227	2	6	6	13	256	29.5	7.08
Q6MZM9	Proline-rich protein 27 OS=Homo sapiens GN=PRR27 PE=2 SV=1 - [PRR27_HUMAN]	216.84	0.2374	1	4	4	59	219	22.7	4.87
P20160	Azurocidin OS=Homo sapiens GN=AZU1 PE=1 SV=3 - [CAP7_HUMAN]	102.73	0.1235	1	3	3	5	251	26.9	9.5
P24158	Myeloblastin OS=Homo sapiens GN=PRTN3 PE=1 SV=3 - [PRTN3_HUMAN]	214.48	0.3086	1	5	5	40	256	27.8	8.35
P08246	Neutrophil elastase OS=Homo sapiens GN=ELANE PE=1 SV=1 - [ELNE_HUMAN]	73.39	0.0936	1	2	2	7	267	28.5	9.35
P02749	Beta-2-glycoprotein 1 OS=Homo sapiens GN=APOH PE=1 SV=3 - [APOH_HUMAN]	196.24	0.3681	1	8	8	12	345	38.3	7.97
P02814	Submaxillary gland androgen-regulated protein 3B OS=Homo sapiens GN=SMR3B PE=1 SV=2 - [SMR3B_HUMAN]	84.66	0.6582	1	2	2	461	79	8.2	9.57
Q8TAX7	Mucin-7 OS=Homo sapiens GN=MUC7 PE=1 SV=2 - [MUC7_HUMAN]	280.67	0.1538	1	7	7	204	377	39.1	8.78
O15259	Nephrocystin-1 OS=Homo sapiens GN=NPHP1 PE=1 SV=1 - [NPHP1_HUMAN]	22.48	0.0096	2	1	1	2	732	83.2	5.2
P08582	Melanotransferrin OS=Homo sapiens GN=MFI2 PE=1 SV=2 - [TRFM_HUMAN]	121.72	0.0827	1	4	4	4	738	80.2	5.94
Q0VD83	Apolipoprotein B receptor OS=Homo sapiens GN=APOBR PE=1 SV=2 - [APOBR_HUMAN]	53.79	0.0101	1	1	1	1	1088	114.8	4.4
P01591	Immunoglobulin J chain OS=Homo sapiens GN=JCHAIN PE=1 SV=4 - [IGJ_HUMAN]	387.32	0.6415	1	7	7	151	159	18.1	5.24
P51993	Alpha-(1,3)-fucosyltransferase 6 OS=Homo sapiens GN=FUT6 PE=1 SV=1 - [FUT6_HUMAN]	45.24	0.0195	1	1	1	2	359	41.8	8.68
Q07654	Trefoil factor 3 OS=Homo sapiens GN=TFF3 PE=1 SV=1 - [TFF3_HUMAN]	92.3	0.25	1	3	3	17	80	8.6	5.92
Q9UJC5	SH3 domain-binding glutamic acid-rich-like protein 2 OS=Homo sapiens GN=SH3BGRL2 PE=1 SV=2 - [SH3L2_HUMAN]	45.12	0.2523	1	2	2	2	107	12.3	6.71
Q8WVQ1	Soluble calcium-activated nucleotidase 1 OS=Homo sapiens GN=CANT1 PE=1 SV=1 - [CANT1_HUMAN]	197.93	0.1746	1	7	7	11	401	44.8	6.09
Q6P531	Gamma-glutamyltransferase 6 OS=Homo sapiens GN=GGT6 PE=2 SV=2 - [GGT6_HUMAN]	29.6	0.0446	1	1	1	1	493	50.5	6.07
Q9NRA1	Platelet-derived growth factor C OS=Homo sapiens GN=PDGFC PE=1 SV=2 - [PDGFC_HUMAN]	60.53	0.0551	1	2	2	2	345	39	6.14
Q96BQ1	Protein FAM3D OS=Homo sapiens GN=FAM3D PE=1 SV=1 - [FAM3D_HUMAN]	237.07	0.3571	1	7	7	18	224	24.9	9.33
A8K2U0	Alpha-2-macroglobulin-like protein 1 OS=Homo sapiens GN=A2ML1 PE=1 SV=3 - [A2ML1_HUMAN]	1413.9	0.3473	1	40	40	153	1454	161	5.73
Q7Z7M9	Polypeptide N-acetylgalactosaminyltransferase 5 OS=Homo sapiens GN=GALNT5 PE=1 SV=1 - [GALT5_HUMAN]	53.14	0.0117	1	1	1	2	940	106.2	9.47
P01023	Alpha-2-macroglobulin OS=Homo sapiens GN=A2M PE=1 SV=3 - [A2MG_HUMAN]	2381.77	0.498	2	54	54	428	1474	163.2	6.46
P02452	Collagen alpha-1(I) chain OS=Homo sapiens GN=COL1A1 PE=1 SV=5 - [CO1A1_HUMAN]	26.99	0.0061	1	1	1	1	1464	138.9	5.8
Q147X3	N-alpha-acetyltransferase 30 OS=Homo sapiens GN=NAA30 PE=1 SV=1 - [NAA30_HUMAN]	30.49	0.0221	1	1	1	2	362	39.3	5.52
P54108	Cysteine-rich secretory protein 3 OS=Homo sapiens GN=CRISP3 PE=1 SV=1 - [CRIS3_HUMAN]	285.78	0.3837	1	7	7	76	245	27.6	7.8
Q9UI42	Carboxypeptidase A4 OS=Homo sapiens GN=CPA4 PE=1 SV=2 - [CBPA4_HUMAN]	28.4	0.0309	1	1	1	1	421	47.3	6.7
P02751	Fibronectin OS=Homo sapiens GN=FN1 PE=1 SV=4 - [FINC_HUMAN]	259.75	0.0398	1	6	6	8	2386	262.5	5.71
Q9Y646	Carboxypeptidase Q OS=Homo sapiens GN=CPQ PE=1 SV=1 - [CBPQ_HUMAN]	171.98	0.1483	1	5	5	5	472	51.9	6.18
Q9UHA7	Interleukin-36 alpha OS=Homo sapiens GN=IL36A PE=1 SV=1 - [IL36A_HUMAN]	208.26	0.3038	1	4	4	11	158	17.7	6.3
Q9UBH0	Interleukin-36 receptor antagonist protein OS=Homo sapiens GN=IL36RN PE=1 SV=1 - [I36RA_HUMAN]	82.64	0.1226	1	2	2	3	155	17	5.2
Q16378	Proline-rich protein 4 OS=Homo sapiens GN=PRR4 PE=1 SV=3 - [PROL4_HUMAN]	121.55	0.3284	1	4	4	13	134	15.1	7.06
P18510	Interleukin-1 receptor antagonist protein OS=Homo sapiens GN=IL1RN PE=1 SV=1 - [IL1RA_HUMAN]	317.2	0.4237	1	7	7	45	177	20	6.19
P00915	Carbonic anhydrase 1 OS=Homo sapiens GN=CA1 PE=1 SV=2 - [CAH1_HUMAN]	90.9	0.0805	1	2	2	5	261	28.9	7.12
Q9H8J5	MANSC domain-containing protein 1 OS=Homo sapiens GN=MANSC1 PE=2 SV=1 - [MANS1_HUMAN]	37.9	0.0232	1	1	1	1	431	46.8	6.54
P22894	Neutrophil collagenase OS=Homo sapiens GN=MMP8 PE=1 SV=1 - [MMP8_HUMAN]	352.85	0.2505	1	9	9	16	467	53.4	6.87
P25774	Cathepsin S OS=Homo sapiens GN=CTSS PE=1 SV=3 - [CATS_HUMAN]	62.09	0.0846	1	3	3	4	331	37.5	8.34
P23280	Carbonic anhydrase 6 OS=Homo sapiens GN=CA6 PE=1 SV=3 - [CAH6_HUMAN]	653.93	0.5162	1	11	11	583	308	35.3	7.02
Q6P4A8	Phospholipase B-like 1 OS=Homo sapiens GN=PLBD1 PE=1 SV=2 - [PLBL1_HUMAN]	153.74	0.085	1	4	4	6	553	63.2	9.06
Q9NSA3	Beta-catenin-interacting protein 1 OS=Homo sapiens GN=CTNNBIP1 PE=1 SV=1 - [CNBP1_HUMAN]	45.41	0.1728	1	1	1	1	81	9.2	5.41
P52566	Rho GDP-dissociation inhibitor 2 OS=Homo sapiens GN=ARHGDIB PE=1 SV=3 - [GDIR2_HUMAN]	336.71	0.6468	1	10	10	30	201	23	5.21
P21128	Poly(U)-specific endoribonuclease OS=Homo sapiens GN=ENDOU PE=1 SV=2 - [ENDOU_HUMAN]	188.86	0.2	1	6	6	13	410	46.8	5.43
P33908	Mannosyl-oligosaccharide 1,2-alpha-mannosidase IA OS=Homo sapiens GN=MAN1A1 PE=1 SV=3 - [MA1A1_HUMAN]	130.86	0.1011	2	5	5	7	653	72.9	6.47
O60218	Aldo-keto reductase family 1 member B10 OS=Homo sapiens GN=AKR1B10 PE=1 SV=2 - [AK1BA_HUMAN]	163.85	0.2342	2	6	6	9	316	36	7.84
Q96AE7	Tetratricopeptide repeat protein 17 OS=Homo sapiens GN=TTC17 PE=1 SV=1 - [TTC17_HUMAN]	29.99	0.0114	1	1	1	1	1141	129.5	6.58
P07738	Bisphosphoglycerate mutase OS=Homo sapiens GN=BPGM PE=1 SV=2 - [PMGE_HUMAN]	36.2	0.0734	1	1	1	1	259	30	6.54
Q9HD89	Resistin OS=Homo sapiens GN=RETN PE=1 SV=1 - [RETN_HUMAN]	50.58	0.1019	1	1	1	5	108	11.4	6.86
Q9BQR3	Serine protease 27 OS=Homo sapiens GN=PRSS27 PE=1 SV=1 - [PRS27_HUMAN]	56.89	0.0655	1	2	2	3	290	31.9	8.13
Q9UBG3	Cornulin OS=Homo sapiens GN=CRNN PE=1 SV=1 - [CRNN_HUMAN]	443.28	0.3737	1	11	11	44	495	53.5	6.1
P07476	Involucrin OS=Homo sapiens GN=IVL PE=1 SV=2 - [INVO_HUMAN]	60.76	0.0752	1	3	3	3	585	68.4	4.61
P35321	Cornifin-A OS=Homo sapiens GN=SPRR1A PE=1 SV=2 - [SPR1A_HUMAN]	125.49	0.7865	1	2	5	34	89	9.9	8.48
Q9UBC9	Small proline-rich protein 3 OS=Homo sapiens GN=SPRR3 PE=1 SV=2 - [SPRR3_HUMAN]	332.87	0.8521	1	11	11	68	169	18.1	8.57
P22528	Cornifin-B OS=Homo sapiens GN=SPRR1B PE=1 SV=2 - [SPR1B_HUMAN]	109.11	0.618	1	1	4	36	89	9.9	8.48
P22532	Small proline-rich protein 2D OS=Homo sapiens GN=SPRR2D PE=2 SV=2 - [SPR2D_HUMAN]	79.53	0.3611	4	1	2	20	72	7.9	8.37
P35326	Small proline-rich protein 2A OS=Homo sapiens GN=SPRR2A PE=1 SV=1 - [SPR2A_HUMAN]	78.11	0.3611	3	1	2	14	72	8	8.43
Q96RM1	Small proline-rich protein 2F OS=Homo sapiens GN=SPRR2F PE=3 SV=1 - [SPR2F_HUMAN]	56.35	0.1806	1	1	1	3	72	7.8	8.31
P06702	Protein S100-A9 OS=Homo sapiens GN=S100A9 PE=1 SV=1 - [S10A9_HUMAN]	393.17	0.8509	1	9	9	328	114	13.2	6.13
P80511	Protein S100-A12 OS=Homo sapiens GN=S100A12 PE=1 SV=2 - [S10AC_HUMAN]	106.84	0.3913	1	4	4	57	92	10.6	6.25
P05109	Protein S100-A8 OS=Homo sapiens GN=S100A8 PE=1 SV=1 - [S10A8_HUMAN]	342.2	0.5806	1	9	9	159	93	10.8	7.03
P31151	Protein S100-A7 OS=Homo sapiens GN=S100A7 PE=1 SV=4 - [S10A7_HUMAN]	274.71	0.5446	2	6	6	108	101	11.5	6.77
P29034	Protein S100-A2 OS=Homo sapiens GN=S100A2 PE=1 SV=3 - [S10A2_HUMAN]	52.11	0.1633	1	2	2	5	98	11.1	4.78
P36222	Chitinase-3-like protein 1 OS=Homo sapiens GN=CHI3L1 PE=1 SV=2 - [CH3L1_HUMAN]	221.33	0.235	1	7	7	7	383	42.6	8.46
Q06828	Fibromodulin OS=Homo sapiens GN=FMOD PE=1 SV=2 - [FMOD_HUMAN]	29.9	0.0213	1	1	1	2	376	43.2	6.04
Q9H3W5	Leucine-rich repeat neuronal protein 3 OS=Homo sapiens GN=LRRN3 PE=2 SV=1 - [LRRN3_HUMAN]	23.27	0.0085	3	1	1	2	708	79.4	7.83
P15309	Prostatic acid phosphatase OS=Homo sapiens GN=ACPP PE=1 SV=3 - [PPAP_HUMAN]	94.29	0.0881	1	3	3	5	386	44.5	6.24
Q6P5S2	Protein LEG1 homolog OS=Homo sapiens GN=LEG1 PE=1 SV=2 - [LEG1H_HUMAN]	741.86	0.4576	1	16	16	288	330	37.9	6.15
Q66K66	Transmembrane protein 198 OS=Homo sapiens GN=TMEM198 PE=1 SV=1 - [TM198_HUMAN]	36.99	0.025	1	1	1	1	360	39.4	9.92
Q86UD1	Out at first protein homolog OS=Homo sapiens GN=OAF PE=2 SV=1 - [OAF_HUMAN]	96.43	0.1795	1	4	4	6	273	30.7	6.84
P25311	Zinc-alpha-2-glycoprotein OS=Homo sapiens GN=AZGP1 PE=1 SV=2 - [ZA2G_HUMAN]	945.24	0.5973	1	22	22	608	298	34.2	6.05
P02787	Serotransferrin OS=Homo sapiens GN=TF PE=1 SV=3 - [TRFE_HUMAN]	1607.07	0.5358	1	41	41	339	698	77	7.12
Q8NFT8	Delta and Notch-like epidermal growth factor-related receptor OS=Homo sapiens GN=DNER PE=1 SV=1 - [DNER_HUMAN]	108.65	0.0339	1	2	2	2	737	78.4	5.17
P02763	Alpha-1-acid glycoprotein 1 OS=Homo sapiens GN=ORM1 PE=1 SV=1 - [A1AG1_HUMAN]	331.68	0.4478	1	5	8	71	201	23.5	5.02
P04434	Ig kappa chain V-III region VH (Fragment) OS=Homo sapiens PE=4 SV=1 - [KV310_HUMAN]	68.22	0.2328	1	1	2	17	116	12.7	5.94
P04207	Ig kappa chain V-III region CLL OS=Homo sapiens PE=4 SV=2 - [KV308_HUMAN]	128.88	0.2481	1	1	3	28	129	14.3	8.51
P06727	Apolipoprotein A-IV OS=Homo sapiens GN=APOA4 PE=1 SV=3 - [APOA4_HUMAN]	143.74	0.1086	1	4	4	5	396	45.4	5.38
P02765	Alpha-2-HS-glycoprotein OS=Homo sapiens GN=AHSG PE=1 SV=1 - [FETUA_HUMAN]	189.99	0.2071	1	5	5	17	367	39.3	5.72
P23083	Ig heavy chain V-I region V35 OS=Homo sapiens PE=1 SV=1 - [HV103_HUMAN]	31.78	0.1026	1	1	1	5	117	13	9.55
P0DJI8	Serum amyloid A-1 protein OS=Homo sapiens GN=SAA1 PE=1 SV=1 - [SAA1_HUMAN]	34.17	0.1639	1	1	1	1	122	13.5	6.79
P08603	Complement factor H OS=Homo sapiens GN=CFH PE=1 SV=4 - [CFAH_HUMAN]	167.28	0.0772	1	8	8	10	1231	139	6.61
O00748	Cocaine esterase OS=Homo sapiens GN=CES2 PE=1 SV=1 - [EST2_HUMAN]	116.34	0.1234	1	6	6	9	559	61.8	6.1
Q9HBA9	Putative N-acetylated-alpha-linked acidic dipeptidase OS=Homo sapiens GN=FOLH1B PE=2 SV=1 - [FOH1B_HUMAN]	28.01	0.0204	2	1	1	2	442	50	7.02
P21217	Galactoside 3(4)-L-fucosyltransferase OS=Homo sapiens GN=FUT3 PE=2 SV=1 - [FUT3_HUMAN]	29.35	0.0194	2	1	1	2	361	42.1	9.01
P01742	Ig heavy chain V-I region EU OS=Homo sapiens PE=1 SV=1 - [HV101_HUMAN]	57.92	0.1026	3	1	1	16	117	12.5	6.57
P01743	Ig heavy chain V-I region HG3 OS=Homo sapiens PE=3 SV=1 - [HV102_HUMAN]	108.85	0.2222	1	2	2	20	117	12.9	8.92
P01760	Ig heavy chain V-I region WOL OS=Homo sapiens PE=1 SV=1 - [HV105_HUMAN]	39.04	0.0968	1	1	1	4	124	13.7	8.41
P01815	Ig heavy chain V-II region COR OS=Homo sapiens PE=1 SV=1 - [HV202_HUMAN]	19.65	0.0583	1	1	1	3	120	13.2	6.57
P01824	Ig heavy chain V-II region WAH OS=Homo sapiens PE=1 SV=1 - [HV206_HUMAN]	43.33	0.1318	1	2	2	3	129	14.1	8.46
P04438	Ig heavy chain V-II region SESS OS=Homo sapiens PE=2 SV=1 - [HV208_HUMAN]	46.53	0.102	2	2	2	11	147	16.3	7.09
P06331	Ig heavy chain V-II region ARH-77 OS=Homo sapiens PE=4 SV=1 - [HV209_HUMAN]	126.86	0.1712	2	2	2	24	146	16.2	8.28
P01762	Ig heavy chain V-III region TRO OS=Homo sapiens PE=1 SV=1 - [HV301_HUMAN]	69.41	0.2377	1	2	2	8	122	13.5	9.72
P01763	Ig heavy chain V-III region WEA OS=Homo sapiens PE=1 SV=1 - [HV302_HUMAN]	118.65	0.3596	1	2	3	22	114	12.2	8.5
P01766	Ig heavy chain V-III region BRO OS=Homo sapiens PE=1 SV=1 - [HV305_HUMAN]	140.59	0.25	2	1	2	77	120	13.2	6.57
P01768	Ig heavy chain V-III region CAM OS=Homo sapiens PE=1 SV=1 - [HV307_HUMAN]	187.08	0.3689	1	3	5	31	122	13.7	9.63
P01771	Ig heavy chain V-III region HIL OS=Homo sapiens PE=1 SV=1 - [HV310_HUMAN]	55.59	0.0909	1	1	1	3	121	13.6	9.36
P01773	Ig heavy chain V-III region BUR OS=Homo sapiens PE=1 SV=1 - [HV312_HUMAN]	56.4	0.1597	1	2	2	3	119	13	9.6
P01776	Ig heavy chain V-III region WAS OS=Homo sapiens PE=1 SV=1 - [HV315_HUMAN]	116.82	0.3248	2	1	2	51	117	13.1	7.99
P01778	Ig heavy chain V-III region ZAP OS=Homo sapiens PE=1 SV=1 - [HV317_HUMAN]	29.93	0.1638	1	1	1	1	116	12.6	8.51
P01779	Ig heavy chain V-III region TUR OS=Homo sapiens PE=1 SV=1 - [HV318_HUMAN]	177.16	0.2672	3	1	2	56	116	12.4	9.73
P01780	Ig heavy chain V-III region JON OS=Homo sapiens PE=1 SV=1 - [HV319_HUMAN]	41.71	0.1652	1	1	1	6	115	12.6	9.29
P01781	Ig heavy chain V-III region GAL OS=Homo sapiens PE=1 SV=1 - [HV320_HUMAN]	188.93	0.4052	2	4	4	27	116	12.7	8.48
P01877	Ig alpha-2 chain C region OS=Homo sapiens GN=IGHA2 PE=1 SV=3 - [IGHA2_HUMAN]	696.4	0.6824	1	4	15	719	340	36.5	6.1
P01880	Ig delta chain C region OS=Homo sapiens GN=IGHD PE=1 SV=2 - [IGHD_HUMAN]	148.35	0.1953	1	5	5	6	384	42.2	7.93
P01871	Ig mu chain C region OS=Homo sapiens GN=IGHM PE=1 SV=3 - [IGHM_HUMAN]	987.58	0.5442	1	7	21	256	452	49.3	6.77
A6NJ16	Putative V-set and immunoglobulin domain-containing-like protein IGHV4OR15-8 OS=Homo sapiens GN=IGHV4OR15-8 PE=5 SV=2 - [IV4F8_HUMAN]	40.48	0.1057	1	2	2	2	123	13.6	9.6
P01594	Ig kappa chain V-I region AU OS=Homo sapiens PE=1 SV=1 - [KV102_HUMAN]	137.28	0.3148	5	1	2	53	108	11.9	5.33
P01597	Ig kappa chain V-I region DEE OS=Homo sapiens PE=1 SV=1 - [KV105_HUMAN]	108.24	0.1667	5	1	2	63	108	11.7	9.36
P01598	Ig kappa chain V-I region EU OS=Homo sapiens PE=1 SV=1 - [KV106_HUMAN]	127.95	0.2685	2	1	2	33	108	11.8	8.44
P01605	Ig kappa chain V-I region Lay OS=Homo sapiens PE=1 SV=1 - [KV113_HUMAN]	68.7	0.25	1	1	2	20	108	11.8	7.96
P01606	Ig kappa chain V-I region OU OS=Homo sapiens PE=1 SV=1 - [KV114_HUMAN]	108.24	0.1667	5	1	2	55	108	11.8	9.91
P01608	Ig kappa chain V-I region Roy OS=Homo sapiens PE=1 SV=1 - [KV116_HUMAN]	140.25	0.2407	5	1	2	56	108	11.8	5.36
P01609	Ig kappa chain V-I region Scw OS=Homo sapiens PE=1 SV=1 - [KV117_HUMAN]	149.38	0.4259	5	2	3	56	108	11.8	6
P01610	Ig kappa chain V-I region WEA OS=Homo sapiens PE=1 SV=1 - [KV118_HUMAN]	148.57	0.3056	5	1	2	55	108	11.8	8.91
P01611	Ig kappa chain V-I region Wes OS=Homo sapiens PE=1 SV=1 - [KV119_HUMAN]	70	0.3148	1	2	2	14	108	11.6	7.28
P01612	Ig kappa chain V-I region Mev OS=Homo sapiens PE=1 SV=1 - [KV120_HUMAN]	73.47	0.1651	1	1	1	4	109	11.9	6.57
P01613	Ig kappa chain V-I region Ni OS=Homo sapiens PE=1 SV=1 - [KV121_HUMAN]	175.79	0.3036	1	2	2	22	112	12.2	5.36
P04430	Ig kappa chain V-I region BAN OS=Homo sapiens PE=1 SV=1 - [KV122_HUMAN]	100.07	0.1667	1	1	1	12	108	11.8	8.44
P01615	Ig kappa chain V-II region FR OS=Homo sapiens PE=1 SV=1 - [KV202_HUMAN]	28.23	0.115	1	1	1	2	113	12.7	7.94
P01616	Ig kappa chain V-II region MIL OS=Homo sapiens PE=1 SV=1 - [KV203_HUMAN]	103.83	0.3304	3	1	2	27	112	12	9.29
P01617	Ig kappa chain V-II region TEW OS=Homo sapiens PE=1 SV=1 - [KV204_HUMAN]	128.69	0.3274	3	1	2	35	113	12.3	6
P06310	Ig kappa chain V-II region RPMI 6410 OS=Homo sapiens PE=4 SV=1 - [KV206_HUMAN]	84.07	0.2932	3	1	2	25	133	14.7	9.25
P01619	Ig kappa chain V-III region B6 OS=Homo sapiens PE=1 SV=1 - [KV301_HUMAN]	200.78	0.3148	1	2	3	33	108	11.6	9.25
P01621	Ig kappa chain V-III region NG9 (Fragment) OS=Homo sapiens PE=2 SV=1 - [KV303_HUMAN]	129.08	0.47	1	3	3	15	100	10.7	6.52
P01622	Ig kappa chain V-III region Ti OS=Homo sapiens PE=1 SV=1 - [KV304_HUMAN]	258.83	0.3945	2	1	3	72	109	11.8	8.5
P01623	Ig kappa chain V-III region WOL OS=Homo sapiens PE=1 SV=1 - [KV305_HUMAN]	279.23	0.4587	3	2	4	82	109	11.7	8.91
P01624	Ig kappa chain V-III region POM OS=Homo sapiens PE=1 SV=1 - [KV306_HUMAN]	95.52	0.3119	1	1	3	15	109	11.9	8.94
P06311	Ig kappa chain V-III region IARC/BL41 OS=Homo sapiens PE=4 SV=1 - [KV311_HUMAN]	136.44	0.2422	1	2	2	8	128	14.1	6.61
P01625	Ig kappa chain V-IV region Len OS=Homo sapiens PE=1 SV=2 - [KV402_HUMAN]	170.96	0.3684	4	3	3	57	114	12.6	7.93
P83593	Ig kappa chain V-IV region STH (Fragment) OS=Homo sapiens PE=1 SV=1 - [KV405_HUMAN]	62.27	0.2477	1	2	2	2	109	12.1	7.94
P0CG05	Ig lambda-2 chain C regions OS=Homo sapiens GN=IGLC2 PE=1 SV=1 - [LAC2_HUMAN]	332.2	0.8868	2	1	7	431	106	11.3	7.24
P0CG06	Ig lambda-3 chain C regions OS=Homo sapiens GN=IGLC3 PE=1 SV=1 - [LAC3_HUMAN]	323.74	0.8491	2	1	7	432	106	11.2	7.24
P04211	Ig lambda chain V region 4A OS=Homo sapiens PE=4 SV=1 - [LV001_HUMAN]	63.97	0.1538	1	2	2	7	117	12.4	7.03
P01701	Ig lambda chain V-I region NEW OS=Homo sapiens PE=1 SV=1 - [LV103_HUMAN]	127.76	0.3423	2	2	3	21	111	11.4	8
P01702	Ig lambda chain V-I region NIG-64 OS=Homo sapiens PE=1 SV=1 - [LV104_HUMAN]	44.49	0.1441	3	1	2	2	111	11.4	4.89
P04208	Ig lambda chain V-I region WAH OS=Homo sapiens PE=1 SV=1 - [LV106_HUMAN]	67.75	0.1193	2	1	1	13	109	11.7	6.54
P01708	Ig lambda chain V-II region BUR OS=Homo sapiens PE=1 SV=1 - [LV205_HUMAN]	33.26	0.1009	1	1	1	5	109	11.5	7.87
P01714	Ig lambda chain V-III region SH OS=Homo sapiens PE=1 SV=1 - [LV301_HUMAN]	81.06	0.1667	1	1	1	11	108	11.4	6.52
P80748	Ig lambda chain V-III region LOI OS=Homo sapiens PE=1 SV=1 - [LV302_HUMAN]	81.29	0.2342	1	2	2	22	111	11.9	5.08
P01717	Ig lambda chain V-IV region Hil OS=Homo sapiens PE=1 SV=1 - [LV403_HUMAN]	75.64	0.1776	1	1	1	14	107	11.5	6.51
P06889	Ig lambda chain V-IV region MOL OS=Homo sapiens PE=1 SV=1 - [LV405_HUMAN]	51.91	0.3113	2	2	2	3	106	11.3	4.42
P06317	Ig lambda chain V-VI region SUT OS=Homo sapiens PE=1 SV=1 - [LV603_HUMAN]	34.35	0.1441	2	1	1	3	111	12.2	5.12
P15941	Mucin-1 OS=Homo sapiens GN=MUC1 PE=1 SV=3 - [MUC1_HUMAN]	41.25	0.0088	1	1	1	3	1255	122	7.47
P04220	Ig mu heavy chain disease protein OS=Homo sapiens PE=1 SV=1 - [MUCB_HUMAN]	689.73	0.5345	1	1	15	171	391	43	5.24
A8MVU1	Putative neutrophil cytosol factor 1C OS=Homo sapiens GN=NCF1C PE=5 SV=1 - [NCF1C_HUMAN]	77.86	0.0492	3	2	2	4	366	41.8	8.84
P02812	Basic salivary proline-rich protein 2 OS=Homo sapiens GN=PRB2 PE=1 SV=3 - [PRB2_HUMAN]	42.7	0.0481	1	1	1	8	416	40.8	11.63
P02810	Salivary acidic proline-rich phosphoprotein 1/2 OS=Homo sapiens GN=PRH1 PE=1 SV=2 - [PRPC_HUMAN]	38.88	0.2651	1	1	1	1	166	17	4.84
P16662	UDP-glucuronosyltransferase 2B7 OS=Homo sapiens GN=UGT2B7 PE=1 SV=1 - [UD2B7_HUMAN]	31.62	0.0113	1	1	1	1	529	60.7	8.31
Q86VR7	V-set and immunoglobulin domain-containing protein 10-like OS=Homo sapiens GN=VSIG10L PE=2 SV=2 - [VS10L_HUMAN]	266.17	0.12	1	7	7	10	867	91.6	7.78
Q13315	Serine-protein kinase ATM OS=Homo sapiens GN=ATM PE=1 SV=4 - [ATM_HUMAN]	34.53	0.0029	1	1	1	5	3056	350.5	6.81
P01764	Ig heavy chain V-III region 23 OS=Homo sapiens GN=IGHV3-23 PE=1 SV=2 - [HV303_HUMAN]	176.58	0.5385	1	3	4	28	117	12.6	8.28
