# Supplementary material for: Comparative salivary proteomics analysis of children with and without dental caries using the iTRAQ/MRM approach
Source: J Transl Med. 2018 Jan 19;16:11. doi: 10.1186/s12967-018-1388-8 (PMC5775567; doi:10.1186/s12967-018-1388-8)
Supplement: Supplementary file 4 — Additional file 4. Category list of pathways involved by differentially expressed proteins in HDC vs NDC (1), LDC vs NDC (2), and HDC vs LDC (3). [file 12967_2018_1388_MOESM4_ESM.zip]

Archive with 3 entries (3 files):
- Additional file 4-1.xls
- Additional file 4-2.xls
- Additional file 4-3.xls
