# Supplementary material for: Comparative salivary proteomics analysis of children with and without dental caries using the iTRAQ/MRM approach
Source: J Transl Med. 2018 Jan 19;16:11. doi: 10.1186/s12967-018-1388-8 (PMC5775567; doi:10.1186/s12967-018-1388-8)
Supplement: Supplementary file 4 — Additional file 4. Category list of pathways involved by differentially expressed proteins in HDC vs NDC (1), LDC vs NDC (2), and HDC vs LDC (3). [file 12967_2018_1388_MOESM4_ESM.zip › Additional file 4-1.xls]

## Sheet: result_HDCvsNDC_up_down_statist
Pathway_acc	Pathway_Name	P_value	#Protein in Diff Exp	Protein List	protein_up_name	protein_up_number	protein_down_name	protein_down_number
hsa05143	African trypanosomiasis	0.00161848	3	P69905,P02647,P68871,	P68871,P02647,P69905,	3		0
hsa00910	Nitrogen metabolism	0.0139226	2	P23280,P00915,	P00915,P23280,	2		0
hsa04977	Vitamin digestion and absorption	0.038531	2	P02647,P04114,	P04114,P02647,	2		0
hsa04975	Fat digestion and absorption	0.038531	2	P02647,P04114,	P04114,P02647,	2		0
hsa05144	Malaria	0.0711467	2	P69905,P68871,	P68871,P69905,	2		0
hsa04978	Mineral absorption	0.118577	1	P02787,	P02787,	1		0
hsa00430	Taurine and hypotaurine metabolism	0.118577	1	Q6P531,	Q6P531,	1		0
hsa00460	Cyanoamino acid metabolism	0.118577	1	Q6P531,	Q6P531,	1		0
hsa05310	Asthma	0.118577	1	P12724,	P12724,	1		0
hsa03410	Base excision repair	0.118577	1	Q9UKK3,	Q9UKK3,	1		0
hsa03320	PPAR signaling pathway	0.151984	2	P02647,P02652,	P02652,P02647,	2		0
hsa04610	Complement and coagulation cascades	0.204364	4	P01023,P01042,P0C0L4,P00734,	P0C0L4,P01042,P01023,	3	P00734,	1
hsa00310	Lysine degradation	0.223231	1	Q02809,		0	Q02809,	1
hsa04970	Salivary secretion	0.230907	4	P01036,P61626,Q8TAX7,P02808,	Q8TAX7,P61626,	2	P02808,P01036,	2
hsa05206	MicroRNAs in cancer	0.28997	2	P08670,Q13315,	Q13315,P08670,	2		0
hsa04370	VEGF signaling pathway	0.315582	1	P04792,	P04792,	1		0
hsa04380	Osteoclast differentiation	0.315582	1	Q15080,		0	Q15080,	1
hsa04973	Carbohydrate digestion and absorption	0.315582	1	P19961,		0	P19961,	1
hsa04064	NF-kappa B signaling pathway	0.315582	1	Q13315,	Q13315,	1		0
hsa05202	Transcriptional misregulation in cancer	0.336365	2	P05164,Q13315,	Q13315,P05164,	2		0
hsa04014	Ras signaling pathway	0.38186	2	P11233,P20339,		0	P20339,P11233,	2
hsa05146	Amoebiasis	0.396004	3	P35237,P20339,P04792,	P04792,	1	P20339,P35237,	2
hsa00601	Glycosphingolipid biosynthesis - lacto and neolacto series	0.39706	1	P51993,	P51993,	1		0
hsa04962	Vasopressin-regulated water reabsorption	0.39706	1	P20339,		0	P20339,	1
hsa04080	Neuroactive ligand-receptor interaction	0.39706	1	P00734,		0	P00734,	1
hsa05212	Pancreatic cancer	0.39706	1	P11233,		0	P11233,	1
hsa04068	FoxO signaling pathway	0.39706	1	Q13315,	Q13315,	1		0
hsa04210	Apoptosis	0.39706	1	Q13315,	Q13315,	1		0
hsa00360	Phenylalanine metabolism	0.39706	1	P14174,		0	P14174,	1
hsa04530	Tight junction	0.468511	2	P14317,Q13813,	Q13813,	1	P14317,	1
hsa00350	Tyrosine metabolism	0.468934	1	P14174,		0	P14174,	1
hsa00590	Arachidonic acid metabolism	0.468934	1	Q6P531,	Q6P531,	1		0
hsa05169	Epstein-Barr virus infection	0.509117	2	P08670,P04792,	P04792,P08670,	2		0
hsa05140	Leishmaniasis	0.532324	1	Q15080,		0	Q15080,	1
hsa04115	p53 signaling pathway	0.532324	1	Q13315,	Q13315,	1		0
hsa00983	Drug metabolism - other enzymes	0.532324	1	P23141,		0	P23141,	1
hsa05322	Systemic lupus erythematosus	0.547682	2	Q96KK5,P0C0L4,	P0C0L4,	1	Q96KK5,	1
hsa04120	Ubiquitin mediated proteolysis	0.556941	3	P04438,P61088,P01815,	P01815,P04438,	2	P61088,	1
hsa04145	Phagosome	0.586068	3	P05164,Q15080,P20339,	P05164,	1	P20339,Q15080,	2
hsa04972	Pancreatic secretion	0.588221	1	P19961,		0	P19961,	1
hsa04110	Cell cycle	0.637503	1	Q13315,	Q13315,	1		0
hsa05014	Amyotrophic lateral sclerosis (ALS)	0.637503	1	P20339,		0	P20339,	1
hsa00480	Glutathione metabolism	0.637503	1	Q6P531,	Q6P531,	1		0
hsa05166	HTLV-I infection	0.637503	1	Q13315,	Q13315,	1		0
hsa04010	MAPK signaling pathway	0.680945	1	P04792,	P04792,	1		0
hsa04066	HIF-1 signaling pathway	0.680945	1	P02787,	P02787,	1		0
hsa05131	Shigellosis	0.719232	1	P14317,		0	P14317,	1
hsa05034	Alcoholism	0.719232	1	Q96KK5,		0	Q96KK5,	1
hsa00500	Starch and sucrose metabolism	0.719232	1	P19961,		0	P19961,	1
hsa04144	Endocytosis	0.782692	1	P20339,		0	P20339,	1
hsa05100	Bacterial invasion of epithelial cells	0.782692	1	P14317,		0	P14317,	1
hsa05150	Staphylococcus aureus infection	0.808874	1	P0C0L4,	P0C0L4,	1		0
hsa05200	Pathways in cancer	0.852235	1	P11233,		0	P11233,	1
hsa05133	Pertussis	0.87011	1	P0C0L4,	P0C0L4,	1		0
hsa05205	Proteoglycans in cancer	0.87011	1	P14317,		0	P14317,	1
hsa05130	Pathogenic Escherichia coli infection	0.89969	1	P14317,		0	P14317,	1
hsa04670	Leukocyte transendothelial migration	0.911874	1	Q15080,		0	Q15080,	1
hsa05152	Tuberculosis	0.922592	1	P20339,		0	P20339,	1
hsa04015	Rap1 signaling pathway	0.922592	1	P11233,		0	P11233,	1
hsa04810	Regulation of actin cytoskeleton	0.968935	1	P00734,		0	P00734,	1
hsa01100	Metabolic pathways	0.996052	4	P23141,P51993,Q6P531,P19961,	Q6P531,P51993,	2	P19961,P23141,	2
