# Supplementary material for: Comparative salivary proteomics analysis of children with and without dental caries using the iTRAQ/MRM approach
Source: J Transl Med. 2018 Jan 19;16:11. doi: 10.1186/s12967-018-1388-8 (PMC5775567; doi:10.1186/s12967-018-1388-8)
Supplement: Supplementary file 4 — Additional file 4. Category list of pathways involved by differentially expressed proteins in HDC vs NDC (1), LDC vs NDC (2), and HDC vs LDC (3). [file 12967_2018_1388_MOESM4_ESM.zip › Additional file 4-2.xls]

## Sheet: result_LDCvsNDC_up_down_statist
Pathway_acc	Pathway_Name	P_value	#Protein in Diff Exp	Protein List	protein_up_name	protein_up_number	protein_down_name	protein_down_number
hsa04120	Ubiquitin mediated proteolysis	0.00331567	10	P01742,P01778,P01815,P06331,P01780,P01824,P04438,P61088,P01766,P01764,	P01764,P01766,P04438,P01824,P01780,P06331,P01815,P01778,P01742,	9	P61088,	1
hsa05143	African trypanosomiasis	0.004815	3	P68871,P69905,P02647,	P02647,P69905,P68871,	3		0
hsa05202	Transcriptional misregulation in cancer	0.0161149	5	P14780,P05164,Q13315,O43490,P11215,	O43490,Q13315,P05164,	3	P11215,P14780,	2
hsa04668	TNF signaling pathway	0.0287004	2	P14780,P42830,	P42830,	1	P14780,	1
hsa05140	Leishmaniasis	0.0647521	3	Q15080,P08637,P11215,		0	P11215,P08637,Q15080,	3
hsa03320	PPAR signaling pathway	0.0647521	3	P07108,P02647,P02652,	P02652,P02647,P07108,	3		0
hsa04380	Osteoclast differentiation	0.0764713	2	Q15080,P08637,		0	P08637,Q15080,	2
hsa04970	Salivary secretion	0.129504	6	Q8TAX7,P28325,P02808,P15515,P61626,Q9HC84,	Q9HC84,P61626,P15515,P02808,P28325,Q8TAX7,	6		0
hsa05144	Malaria	0.13609	2	P68871,P69905,	P69905,P68871,	2		0
hsa00601	Glycosphingolipid biosynthesis - lacto and neolacto series	0.13609	2	P21217,P51993,	P51993,	1	P21217,	1
hsa04062	Chemokine signaling pathway	0.140055	3	P42830,Q8TEW0,P15153,	P42830,	1	P15153,Q8TEW0,	2
hsa04662	B cell receptor signaling pathway	0.16996	1	P15153,		0	P15153,	1
hsa03420	Nucleotide excision repair	0.16996	1	P54727,		0	P54727,	1
hsa04664	Fc epsilon RI signaling pathway	0.16996	1	P15153,		0	P15153,	1
hsa05310	Asthma	0.16996	1	P12724,	P12724,	1		0
hsa04640	Hematopoietic cell lineage	0.20221	2	P21926,P11215,	P21926,	1	P11215,	1
hsa04650	Natural killer cell mediated cytotoxicity	0.20221	2	P15153,P08637,		0	P08637,P15153,	2
hsa04060	Cytokine-cytokine receptor interaction	0.20221	2	P42830,Q9NRA1,	Q9NRA1,P42830,	2		0
hsa04014	Ras signaling pathway	0.28315	3	P15153,Q9NRA1,P20339,	Q9NRA1,	1	P20339,P15153,	2
hsa04622	RIG-I-like receptor signaling pathway	0.311221	1	P05161,		0	P05161,	1
hsa04672	Intestinal immune network for IgA production	0.311221	1	P01833,	P01833,	1		0
hsa00910	Nitrogen metabolism	0.311221	1	P00915,	P00915,	1		0
hsa04514	Cell adhesion molecules (CAMs)	0.339504	2	P25189,P11215,	P25189,	1	P11215,	1
hsa05014	Amyotrophic lateral sclerosis (ALS)	0.405988	2	P20339,P07196,	P07196,	1	P20339,	1
hsa04670	Leukocyte transendothelial migration	0.408532	4	P14780,Q15080,P15153,P11215,		0	P11215,P15153,Q15080,P14780,	4
hsa04145	Phagosome	0.424144	5	P05164,Q15080,P20339,P08637,P11215,	P05164,	1	P11215,P08637,P20339,Q15080,	4
hsa00760	Nicotinate and nicotinamide metabolism	0.428595	1	Q6XQN6,		0	Q6XQN6,	1
hsa05218	Melanoma	0.428595	1	Q9NRA1,	Q9NRA1,	1		0
hsa04064	NF-kappa B signaling pathway	0.428595	1	Q13315,	Q13315,	1		0
hsa04975	Fat digestion and absorption	0.428595	1	P02647,	P02647,	1		0
hsa04370	VEGF signaling pathway	0.428595	1	P15153,		0	P15153,	1
hsa04961	Endocrine and other factor-regulated calcium reabsorption	0.428595	1	P06870,	P06870,	1		0
hsa04977	Vitamin digestion and absorption	0.428595	1	P02647,	P02647,	1		0
hsa05210	Colorectal cancer	0.428595	1	P15153,		0	P15153,	1
hsa04015	Rap1 signaling pathway	0.450139	4	Q8TEW0,P15153,Q9NRA1,P11215,	Q9NRA1,	1	P11215,P15153,Q8TEW0,	3
hsa05206	MicroRNAs in cancer	0.469119	2	P14780,Q13315,	Q13315,	1	P14780,	1
hsa04210	Apoptosis	0.526097	1	Q13315,	Q13315,	1		0
hsa04962	Vasopressin-regulated water reabsorption	0.526097	1	P20339,		0	P20339,	1
hsa04310	Wnt signaling pathway	0.526097	1	P15153,		0	P15153,	1
hsa05323	Rheumatoid arthritis	0.526097	1	P42830,	P42830,	1		0
hsa05212	Pancreatic cancer	0.526097	1	P15153,		0	P15153,	1
hsa00360	Phenylalanine metabolism	0.526097	1	P14174,		0	P14174,	1
hsa04080	Neuroactive ligand-receptor interaction	0.526097	1	Q8TEW0,		0	Q8TEW0,	1
hsa04068	FoxO signaling pathway	0.526097	1	Q13315,	Q13315,	1		0
hsa04666	Fc gamma R-mediated phagocytosis	0.528116	2	P15153,P08637,		0	P08637,P15153,	2
hsa04520	Adherens junction	0.582553	2	Q8TEW0,P15153,		0	P15153,Q8TEW0,	2
hsa03040	Spliceosome	0.607068	1	Q96E39,		0	Q96E39,	1
hsa05219	Bladder cancer	0.607068	1	P14780,		0	P14780,	1
hsa00350	Tyrosine metabolism	0.607068	1	P14174,		0	P14174,	1
hsa04360	Axon guidance	0.607068	1	P15153,		0	P15153,	1
hsa04144	Endocytosis	0.632266	2	Q8TEW0,P20339,		0	P20339,Q8TEW0,	2
hsa04390	Hippo signaling pathway	0.632266	2	Q8NI35,Q8TEW0,	Q8NI35,	1	Q8TEW0,	1
hsa05146	Amoebiasis	0.652888	3	P35237,P20339,P11215,		0	P11215,P20339,P35237,	3
hsa05215	Prostate cancer	0.674294	1	Q9NRA1,	Q9NRA1,	1		0
hsa05161	Hepatitis B	0.674294	1	P14780,		0	P14780,	1
hsa00983	Drug metabolism - other enzymes	0.674294	1	P00492,		0	P00492,	1
hsa04115	p53 signaling pathway	0.674294	1	Q13315,	Q13315,	1		0
hsa05150	Staphylococcus aureus infection	0.677279	2	P08637,P11215,		0	P11215,P08637,	2
hsa04530	Tight junction	0.677279	2	Q8NI35,Q8TEW0,	Q8NI35,	1	Q8TEW0,	1
hsa05152	Tuberculosis	0.688667	3	P20339,P08637,P11215,		0	P11215,P08637,P20339,	3
hsa04510	Focal adhesion	0.721644	3	P15153,P04004,Q9NRA1,	Q9NRA1,P04004,	2	P15153,	1
hsa05416	Viral myocarditis	0.730092	1	P15153,		0	P15153,	1
hsa04540	Gap junction	0.730092	1	Q9NRA1,	Q9NRA1,	1		0
hsa05200	Pathways in cancer	0.753888	2	P14780,P15153,		0	P15153,P14780,	2
hsa03050	Proteasome	0.776393	1	P49721,		0	P49721,	1
hsa04512	ECM-receptor interaction	0.776393	1	P04004,	P04004,	1		0
hsa04110	Cell cycle	0.776393	1	Q13315,	Q13315,	1		0
hsa05166	HTLV-I infection	0.776393	1	Q13315,	Q13315,	1		0
hsa05205	Proteoglycans in cancer	0.786005	2	P14780,P04004,	P04004,	1	P14780,	1
hsa05133	Pertussis	0.786005	2	P42830,P11215,	P42830,	1	P11215,	1
hsa04612	Antigen processing and presentation	0.786005	2	P61769,Q99538,	P61769,	1	Q99538,	1
hsa04151	PI3K-Akt signaling pathway	0.814408	2	P04004,Q9NRA1,	Q9NRA1,P04004,	2		0
hsa04010	MAPK signaling pathway	0.814802	1	P15153,		0	P15153,	1
hsa04066	HIF-1 signaling pathway	0.814802	1	P01033,	P01033,	1		0
hsa04915	Estrogen signaling pathway	0.814802	1	P14780,		0	P14780,	1
hsa00230	Purine metabolism	0.846656	1	P00492,		0	P00492,	1
hsa05134	Legionellosis	0.846656	1	P11215,		0	P11215,	1
hsa04810	Regulation of actin cytoskeleton	0.865698	3	P15153,Q9NRA1,P11215,	Q9NRA1,	1	P11215,P15153,	2
hsa05322	Systemic lupus erythematosus	0.94057	1	P08637,		0	P08637,	1
hsa04142	Lysosome	0.959837	2	Q9UJJ9,Q99538,	Q9UJJ9,	1	Q99538,	1
hsa04610	Complement and coagulation cascades	0.977129	1	P01009,	P01009,	1		0
hsa04141	Protein processing in endoplasmic reticulum	0.992797	1	P54727,		0	P54727,	1
hsa01100	Metabolic pathways	0.999951	4	P21217,Q6XQN6,P51993,P00492,	P51993,	1	P00492,Q6XQN6,P21217,	3
