# Supplementary material for: Comparative salivary proteomics analysis of children with and without dental caries using the iTRAQ/MRM approach
Source: J Transl Med. 2018 Jan 19;16:11. doi: 10.1186/s12967-018-1388-8 (PMC5775567; doi:10.1186/s12967-018-1388-8)
Supplement: Supplementary file 4 — Additional file 4. Category list of pathways involved by differentially expressed proteins in HDC vs NDC (1), LDC vs NDC (2), and HDC vs LDC (3). [file 12967_2018_1388_MOESM4_ESM.zip › Additional file 4-3.xls]

## Sheet: result_HDCvsLDC_up_down_statist
Pathway_acc	Pathway_Name	P_value	#Protein in Diff Exp	Protein List	protein_up_name	protein_up_number	protein_down_name	protein_down_number
hsa04530	Tight junction	0.0765196	5	P60953,P19105,Q8NI35,P14317,P12814,	P12814,P19105,P60953,	3	P14317,Q8NI35,	2
hsa04510	Focal adhesion	0.0784299	7	Q9NRA1,P60953,P19105,P21333,P50552,Q9Y490,P12814,	P12814,Q9Y490,P50552,P21333,P19105,P60953,	6	Q9NRA1,	1
hsa05143	African trypanosomiasis	0.0915318	2	P69905,P68871,	P68871,P69905,	2		0
hsa04666	Fc gamma R-mediated phagocytosis	0.0978587	4	P08637,P60953,O15145,P50552,	P50552,O15145,P60953,P08637,	4		0
hsa05131	Shigellosis	0.0978587	4	P60953,P07737,O15145,P14317,	O15145,P07737,P60953,	3	P14317,	1
hsa05322	Systemic lupus erythematosus	0.130455	5	P08637,P0C0L4,O75367,P68431,P12814,	P12814,P68431,O75367,P0C0L4,P08637,	5		0
hsa04611	Platelet activation	0.132211	4	P19105,P50552,Q9Y490,P02679,	P02679,Q9Y490,P50552,P19105,	4		0
hsa05144	Malaria	0.160869	2	P69905,P68871,	P68871,P69905,	2		0
hsa05323	Rheumatoid arthritis	0.160869	2	P42830,P07711,		0	P07711,P42830,	2
hsa05205	Proteoglycans in cancer	0.162453	5	P60953,P21333,P46940,P07711,P14317,	P46940,P21333,P60953,	3	P14317,P07711,	2
hsa05132	Salmonella infection	0.17073	4	P60953,P07737,O15145,P21333,	P21333,O15145,P07737,P60953,	4		0
hsa00480	Glutathione metabolism	0.174415	3	P22352,Q6P531,P11413,	P11413,Q6P531,	2	P22352,	1
hsa04970	Salivary secretion	0.182596	6	P61626,P02808,P15515,P01034,P01036,Q9UGM3,		0	Q9UGM3,P01036,P01034,P15515,P02808,P61626,	6
hsa00053	Ascorbate and aldarate metabolism	0.187088	1	P16662,		0	P16662,	1
hsa00430	Taurine and hypotaurine metabolism	0.187088	1	Q6P531,	Q6P531,	1		0
hsa00460	Cyanoamino acid metabolism	0.187088	1	Q6P531,	Q6P531,	1		0
hsa03030	DNA replication	0.187088	1	P49643,	P49643,	1		0
hsa00140	Steroid hormone biosynthesis	0.187088	1	P16662,		0	P16662,	1
hsa05310	Asthma	0.187088	1	P12724,		0	P12724,	1
hsa05340	Primary immunodeficiency	0.187088	1	P15814,	P15814,	1		0
hsa03410	Base excision repair	0.187088	1	Q9UKK3,	Q9UKK3,	1		0
hsa04810	Regulation of actin cytoskeleton	0.226291	7	Q9NRA1,P60953,P07737,O15145,P19105,P46940,P12814,	P12814,P46940,P19105,O15145,P07737,P60953,	6	Q9NRA1,	1
hsa04010	MAPK signaling pathway	0.227432	3	P60953,P21333,P16949,	P16949,P21333,P60953,	3		0
hsa00590	Arachidonic acid metabolism	0.236176	2	P22352,Q6P531,	Q6P531,	1	P22352,	1
hsa04060	Cytokine-cytokine receptor interaction	0.236176	2	Q9NRA1,P42830,		0	P42830,Q9NRA1,	2
hsa05168	Herpes simplex infection	0.31283	2	P29692,P05114,	P05114,P29692,	2		0
hsa03320	PPAR signaling pathway	0.31283	2	P02652,P06727,	P02652,	1	P06727,	1
hsa04015	Rap1 signaling pathway	0.313374	5	Q9NRA1,P60953,P07737,P50552,Q9Y490,	Q9Y490,P50552,P07737,P60953,	4	Q9NRA1,	1
hsa05211	Renal cell carcinoma	0.339375	1	P60953,	P60953,	1		0
hsa00910	Nitrogen metabolism	0.339375	1	P00915,	P00915,	1		0
hsa04668	TNF signaling pathway	0.339375	1	P42830,		0	P42830,	1
hsa00380	Tryptophan metabolism	0.339375	1	P04040,	P04040,	1		0
hsa00562	Inositol phosphate metabolism	0.339375	1	Q9UNW1,		0	Q9UNW1,	1
hsa04660	T cell receptor signaling pathway	0.339375	1	P60953,	P60953,	1		0
hsa04520	Adherens junction	0.339496	3	P60953,P46940,P12814,	P12814,P46940,P60953,	3		0
hsa05100	Bacterial invasion of epithelial cells	0.395751	3	P60953,O15145,P14317,	O15145,P60953,	2	P14317,	1
hsa05150	Staphylococcus aureus infection	0.450696	3	P08637,P0C0L4,P02679,	P02679,P0C0L4,P08637,	3		0
hsa04062	Chemokine signaling pathway	0.458813	2	P60953,P42830,	P60953,	1	P42830,	1
hsa00040	Pentose and glucuronate interconversions	0.463297	1	P16662,		0	P16662,	1
hsa04370	VEGF signaling pathway	0.463297	1	P60953,	P60953,	1		0
hsa05218	Melanoma	0.463297	1	Q9NRA1,		0	Q9NRA1,	1
hsa04977	Vitamin digestion and absorption	0.463297	1	P04114,	P04114,	1		0
hsa00830	Retinol metabolism	0.463297	1	P16662,		0	P16662,	1
hsa04932	Non-alcoholic fatty liver disease (NAFLD)	0.463297	1	P60953,	P60953,	1		0
hsa04975	Fat digestion and absorption	0.463297	1	P04114,	P04114,	1		0
hsa04380	Osteoclast differentiation	0.463297	1	P08637,	P08637,	1		0
hsa05120	Epithelial cell signaling in Helicobacter pylori infection	0.463297	1	P60953,	P60953,	1		0
hsa04670	Leukocyte transendothelial migration	0.488455	4	P60953,P19105,P50552,P12814,	P12814,P50552,P19105,P60953,	4		0
hsa05206	MicroRNAs in cancer	0.524922	2	P16949,P08670,	P08670,P16949,	2		0
hsa04610	Complement and coagulation cascades	0.532225	4	P01009,P0C0L4,P01023,P02679,	P02679,P01023,P0C0L4,	3	P01009,	1
hsa00601	Glycosphingolipid biosynthesis - lacto and neolacto series	0.564106	1	P21217,	P21217,	1		0
hsa04068	FoxO signaling pathway	0.564106	1	P04040,	P04040,	1		0
hsa05212	Pancreatic cancer	0.564106	1	P60953,	P60953,	1		0
hsa05412	Arrhythmogenic right ventricular cardiomyopathy (ARVC)	0.564106	1	P12814,	P12814,	1		0
hsa04912	GnRH signaling pathway	0.564106	1	P60953,	P60953,	1		0
hsa00860	Porphyrin and chlorophyll metabolism	0.564106	1	P16662,		0	P16662,	1
hsa03013	RNA transport	0.564106	1	P68104,	P68104,	1		0
hsa04918	Thyroid hormone synthesis	0.564106	1	P22352,		0	P22352,	1
hsa05134	Legionellosis	0.585412	2	P68104,P55072,	P55072,P68104,	2		0
hsa05034	Alcoholism	0.585412	2	O75367,P68431,	P68431,O75367,	2		0
hsa00500	Starch and sucrose metabolism	0.585412	2	P06737,P16662,	P06737,	1	P16662,	1
hsa04014	Ras signaling pathway	0.64006	2	Q9NRA1,P60953,	P60953,	1	Q9NRA1,	1
hsa00030	Pentose phosphate pathway	0.64006	2	P11413,P09972,	P09972,P11413,	2		0
hsa04360	Axon guidance	0.646089	1	P60953,	P60953,	1		0
hsa03040	Spliceosome	0.646089	1	Q96E39,	Q96E39,	1		0
hsa04910	Insulin signaling pathway	0.646089	1	P06737,	P06737,	1		0
hsa00982	Drug metabolism - cytochrome P450	0.646089	1	P16662,		0	P16662,	1
hsa00051	Fructose and mannose metabolism	0.646089	1	P09972,	P09972,	1		0
hsa04650	Natural killer cell mediated cytotoxicity	0.646089	1	P08637,	P08637,	1		0
hsa00630	Glyoxylate and dicarboxylate metabolism	0.646089	1	P04040,	P04040,	1		0
hsa05130	Pathogenic Escherichia coli infection	0.684683	3	P60953,O15145,P14317,	O15145,P60953,	2	P14317,	1
hsa04120	Ubiquitin mediated proteolysis	0.686136	4	P01780,P01815,P04438,P01824,	P04438,P01815,	2	P01824,P01780,	2
hsa00980	Metabolism of xenobiotics by cytochrome P450	0.712741	1	P16662,		0	P16662,	1
hsa05140	Leishmaniasis	0.712741	1	P08637,	P08637,	1		0
hsa00983	Drug metabolism - other enzymes	0.712741	1	P16662,		0	P16662,	1
hsa05215	Prostate cancer	0.712741	1	Q9NRA1,		0	Q9NRA1,	1
hsa04146	Peroxisome	0.712741	1	P04040,	P04040,	1		0
hsa04540	Gap junction	0.766912	1	Q9NRA1,		0	Q9NRA1,	1
hsa05204	Chemical carcinogenesis	0.766912	1	P16662,		0	P16662,	1
hsa00240	Pyrimidine metabolism	0.766912	1	P49643,	P49643,	1		0
hsa01230	Biosynthesis of amino acids	0.803688	2	P00558,P09972,	P09972,P00558,	2		0
hsa05014	Amyotrophic lateral sclerosis (ALS)	0.810926	1	P04040,	P04040,	1		0
hsa05166	HTLV-I infection	0.810926	1	Q9Y490,	Q9Y490,	1		0
hsa05133	Pertussis	0.832684	2	P42830,P0C0L4,	P0C0L4,	1	P42830,	1
hsa04612	Antigen processing and presentation	0.832684	2	P61769,P07711,		0	P07711,P61769,	2
hsa04722	Neurotrophin signaling pathway	0.846676	1	P60953,	P60953,	1		0
hsa04066	HIF-1 signaling pathway	0.846676	1	P00558,	P00558,	1		0
hsa01200	Carbon metabolism	0.857584	3	P00558,P11413,P09972,	P09972,P11413,P00558,	3		0
hsa05203	Viral carcinogenesis	0.857785	2	P60953,P12814,	P12814,P60953,	2		0
hsa05202	Transcriptional misregulation in cancer	0.875705	1	P68431,	P68431,	1		0
hsa00230	Purine metabolism	0.875705	1	P49643,	P49643,	1		0
hsa04145	Phagosome	0.876542	3	P08637,P31146,P07711,	P31146,P08637,	2	P07711,	1
hsa04141	Protein processing in endoplasmic reticulum	0.893246	3	Q9UMX0,P55072,Q9Y4L1,	Q9Y4L1,P55072,	2	Q9UMX0,	1
hsa05146	Amoebiasis	0.898004	2	P48595,P12814,	P12814,P48595,	2		0
hsa05152	Tuberculosis	0.913908	2	P08637,P31146,	P31146,P08637,	2		0
hsa00010	Glycolysis / Gluconeogenesis	0.913908	2	P00558,P09972,	P09972,P00558,	2		0
hsa04144	Endocytosis	0.918392	1	P60953,	P60953,	1		0
hsa04390	Hippo signaling pathway	0.918392	1	Q8NI35,		0	Q8NI35,	1
hsa05169	Epstein-Barr virus infection	0.946487	1	P08670,	P08670,	1		0
hsa05200	Pathways in cancer	0.956686	1	P60953,	P60953,	1		0
hsa04151	PI3K-Akt signaling pathway	0.971651	1	Q9NRA1,		0	Q9NRA1,	1
hsa04142	Lysosome	0.99666	1	P07711,		0	P07711,	1
hsa01100	Metabolic pathways	0.997008	8	P00558,P06737,P16662,Q6P531,P21217,P49643,P11413,P09972,	P09972,P11413,P49643,P21217,Q6P531,P06737,P00558,	7	P16662,	1
