# Supplementary material for: Comparative salivary proteomics analysis of children with and without dental caries using the iTRAQ/MRM approach
Source: J Transl Med. 2018 Jan 19;16:11. doi: 10.1186/s12967-018-1388-8 (PMC5775567; doi:10.1186/s12967-018-1388-8)
Supplement: Supplementary file 5 — Additional file 5. Detailed information from PPI analysis of 42 target proteins. [file 12967_2018_1388_MOESM5_ESM.zip]

Archive with 2 entries (2 files):
- Additional file 5-1.xlsx
- Additional file 5-2.xlsx
