# Supplementary material for: Comparative salivary proteomics analysis of children with and without dental caries using the iTRAQ/MRM approach
Source: J Transl Med. 2018 Jan 19;16:11. doi: 10.1186/s12967-018-1388-8 (PMC5775567; doi:10.1186/s12967-018-1388-8)
Supplement: Supplementary file 5 — Additional file 5. Detailed information from PPI analysis of 42 target proteins. [file 12967_2018_1388_MOESM5_ESM.zip › Additional file 5-1.xlsx]

## Sheet: 工作表1
#node1	node2	node1_string_internal_id	node2_string_internal_id	node1_external_id	node2_external_id	neighborhood_on_chromosome	gene_fusion	phylogenetic_cooccurrence	homology	coexpression	experimentally_determined_interaction	database_annotated	automated_textmining	combined_score
TF	ALB	1859071	1847637	9606.ENSP00000385834	9606.ENSP00000295897	0	0	0	0	0.11	0.067	0	0.981	0.983
MUC5B	MUC7	1862046	1848361	9606.ENSP00000436812	9606.ENSP00000302021	0	0	0	0	0	0	0.9	0.823	0.981
HP	APOA1	1853269	1843442	9606.ENSP00000348170	9606.ENSP00000236850	0	0	0	0	0	0.576	0	0.944	0.975
ALB	APOA1	1847637	1843442	9606.ENSP00000295897	9606.ENSP00000236850	0	0	0	0	0.069	0.067	0.9	0.725	0.972
ALB	TIMP1	1847637	1842705	9606.ENSP00000295897	9606.ENSP00000218388	0	0	0	0	0	0	0.9	0.643	0.962
TF	APOA1	1859071	1843442	9606.ENSP00000385834	9606.ENSP00000236850	0	0	0	0	0.071	0.067	0.9	0.565	0.957
B2M	LYZ	1862817	1844877	9606.ENSP00000452780	9606.ENSP00000261267	0	0	0	0	0	0	0.9	0.586	0.956
A2M	ALB	1850599	1847637	9606.ENSP00000323929	9606.ENSP00000295897	0	0	0	0	0	0	0.9	0.5	0.947
HP	HBB	1853269	1851658	9606.ENSP00000348170	9606.ENSP00000333994	0	0	0	0	0	0.69	0.72	0.386	0.942
LYZ	APOA1	1844877	1843442	9606.ENSP00000261267	9606.ENSP00000236850	0	0	0	0	0	0	0.9	0.418	0.939
AZGP1	PIP	1847350	1847272	9606.ENSP00000292401	9606.ENSP00000291009	0	0	0	0	0	0.9	0	0.417	0.939
B2M	APOA1	1862817	1843442	9606.ENSP00000452780	9606.ENSP00000236850	0	0	0	0	0	0	0.9	0.39	0.936
A2M	APOA1	1850599	1843442	9606.ENSP00000323929	9606.ENSP00000236850	0	0	0	0	0	0	0.9	0.344	0.931
A2M	TIMP1	1850599	1842705	9606.ENSP00000323929	9606.ENSP00000218388	0	0	0	0	0	0	0.9	0.33	0.93
TF	HP	1859071	1853269	9606.ENSP00000385834	9606.ENSP00000348170	0	0	0	0	0.106	0	0	0.872	0.88
BPIFB1	BPIFB2	1844217	1842308	9606.ENSP00000253354	9606.ENSP00000170150	0	0	0	0	0	0	0	0.864	0.864
HP	ALB	1853269	1847637	9606.ENSP00000348170	9606.ENSP00000295897	0	0	0	0	0.227	0.067	0	0.815	0.854
ALB	MPO	1847637	1843011	9606.ENSP00000295897	9606.ENSP00000225275	0	0	0	0	0	0	0	0.831	0.831
LCN1	LYZ	1845374	1844877	9606.ENSP00000263598	9606.ENSP00000261267	0	0	0	0	0	0.576	0	0.58	0.814
MUC7	HTN1	1848361	1843842	9606.ENSP00000302021	9606.ENSP00000246896	0	0	0	0	0	0.571	0	0.418	0.739
B2M	ALB	1862817	1847637	9606.ENSP00000452780	9606.ENSP00000295897	0	0	0	0	0	0	0	0.73	0.73
ALB	LYZ	1847637	1844877	9606.ENSP00000295897	9606.ENSP00000261267	0	0	0	0	0	0	0	0.725	0.725
MUC5B	HTN1	1862046	1843842	9606.ENSP00000436812	9606.ENSP00000246896	0	0	0	0	0	0.564	0	0.382	0.719
CSTA	CST4	1845556	1842665	9606.ENSP00000264474	9606.ENSP00000217423	0	0	0	0	0	0	0	0.709	0.709
A2M	LYZ	1850599	1844877	9606.ENSP00000323929	9606.ENSP00000261267	0	0	0	0	0	0.576	0	0.263	0.674
LCN1	CST4	1845374	1842665	9606.ENSP00000263598	9606.ENSP00000217423	0	0	0	0	0	0	0	0.654	0.654
HTN1	CST4	1843842	1842665	9606.ENSP00000246896	9606.ENSP00000217423	0	0	0	0	0	0	0	0.649	0.649
LCN1	LACRT	1845374	1844546	9606.ENSP00000263598	9606.ENSP00000257867	0	0	0	0	0	0	0	0.643	0.643
B2M	A2M	1862817	1850599	9606.ENSP00000452780	9606.ENSP00000323929	0	0	0	0	0	0.576	0	0.181	0.637
PIP	LCN1	1847272	1845374	9606.ENSP00000291009	9606.ENSP00000263598	0	0	0	0	0	0	0	0.635	0.635
B2M	AZGP1	1862817	1847350	9606.ENSP00000452780	9606.ENSP00000292401	0	0	0	0	0	0	0.36	0.416	0.61
MUC5B	ALB	1862046	1847637	9606.ENSP00000436812	9606.ENSP00000295897	0	0	0	0	0	0	0	0.586	0.586
ZG16B	LYZ	1857503	1844877	9606.ENSP00000371715	9606.ENSP00000261267	0	0	0	0	0	0.57	0	0.041	0.57
TF	LYZ	1859071	1844877	9606.ENSP00000385834	9606.ENSP00000261267	0	0	0	0	0	0	0	0.566	0.566
CST5	CSTA	1848918	1845556	9606.ENSP00000307132	9606.ENSP00000264474	0	0	0	0	0	0	0	0.563	0.563
HBB	ALB	1851658	1847637	9606.ENSP00000333994	9606.ENSP00000295897	0	0	0	0	0	0	0	0.562	0.562
PIGR	IGJ	1853366	1844324	9606.ENSP00000348888	9606.ENSP00000254801	0	0	0	0	0	0	0	0.553	0.553
B2M	TF	1862817	1859071	9606.ENSP00000452780	9606.ENSP00000385834	0	0	0	0	0	0	0	0.538	0.538
TF	PIGR	1859071	1853366	9606.ENSP00000385834	9606.ENSP00000348888	0	0	0	0	0	0	0	0.535	0.535
S100A9	LYZ	1854861	1844877	9606.ENSP00000357727	9606.ENSP00000261267	0	0	0	0	0	0	0	0.533	0.533
HP	A2M	1853269	1850599	9606.ENSP00000348170	9606.ENSP00000323929	0	0	0	0	0	0	0	0.519	0.519
PIP	LACRT	1847272	1844546	9606.ENSP00000291009	9606.ENSP00000257867	0	0	0	0	0	0	0	0.507	0.507
PIP	CST4	1847272	1842665	9606.ENSP00000291009	9606.ENSP00000217423	0	0	0	0	0	0	0	0.506	0.506
CST1	HTN1	1848767	1843842	9606.ENSP00000305731	9606.ENSP00000246896	0	0	0	0	0	0	0	0.502	0.502
TF	HBB	1859071	1851658	9606.ENSP00000385834	9606.ENSP00000333994	0	0	0	0	0	0	0	0.5	0.499
MUC5B	CST4	1862046	1842665	9606.ENSP00000436812	9606.ENSP00000217423	0	0	0	0	0	0	0	0.5	0.499
MUC5B	LYZ	1862046	1844877	9606.ENSP00000436812	9606.ENSP00000261267	0	0	0	0	0	0	0	0.48	0.48
LYZ	CST4	1844877	1842665	9606.ENSP00000261267	9606.ENSP00000217423	0	0	0	0	0	0	0	0.48	0.48
CST1	PIP	1848767	1847272	9606.ENSP00000305731	9606.ENSP00000291009	0	0	0	0	0	0	0	0.478	0.478
TF	A2M	1859071	1850599	9606.ENSP00000385834	9606.ENSP00000323929	0	0	0	0	0.077	0	0	0.454	0.474
ALB	SCGB1A1	1847637	1846556	9606.ENSP00000295897	9606.ENSP00000278282	0	0	0	0	0	0	0	0.471	0.471
PIGR	ALB	1853366	1847637	9606.ENSP00000348888	9606.ENSP00000295897	0	0	0	0	0	0	0	0.47	0.47
B2M	HP	1862817	1853269	9606.ENSP00000452780	9606.ENSP00000348170	0	0	0	0	0	0	0	0.466	0.465
PIP	LYZ	1847272	1844877	9606.ENSP00000291009	9606.ENSP00000261267	0	0	0	0	0	0	0	0.459	0.459
MUC7	CST4	1848361	1842665	9606.ENSP00000302021	9606.ENSP00000217423	0	0	0	0	0	0	0	0.418	0.418
CST1	LCN1	1848767	1845374	9606.ENSP00000305731	9606.ENSP00000263598	0	0	0	0	0	0	0	0.416	0.416
CST1	CSTA	1848767	1845556	9606.ENSP00000305731	9606.ENSP00000264474	0	0	0	0	0	0	0	0.414	0.414
ALB	CST4	1847637	1842665	9606.ENSP00000295897	9606.ENSP00000217423	0	0	0	0	0	0	0	0.415	0.414
C6orf58	BPIFB1	1850988	1844217	9606.ENSP00000328069	9606.ENSP00000253354	0	0	0	0	0	0	0	0.414	0.414
ALB	LCN1	1847637	1845374	9606.ENSP00000295897	9606.ENSP00000263598	0	0	0	0	0	0	0	0.415	0.414
TF	TIMP1	1859071	1842705	9606.ENSP00000385834	9606.ENSP00000218388	0	0	0	0	0	0	0	0.413	0.412
HP	LYZ	1853269	1844877	9606.ENSP00000348170	9606.ENSP00000261267	0	0	0	0	0	0	0	0.407	0.407
HP	TIMP1	1853269	1842705	9606.ENSP00000348170	9606.ENSP00000218388	0	0	0	0	0	0	0	0.406	0.406
