# Supplementary material for: Comparative salivary proteomics analysis of children with and without dental caries using the iTRAQ/MRM approach
Source: J Transl Med. 2018 Jan 19;16:11. doi: 10.1186/s12967-018-1388-8 (PMC5775567; doi:10.1186/s12967-018-1388-8)
Supplement: Supplementary file 5 — Additional file 5. Detailed information from PPI analysis of 42 target proteins. [file 12967_2018_1388_MOESM5_ESM.zip › Additional file 5-2.xlsx]

## Sheet: 工作表1
#node	identifier	domain_summary_url	annotation	other_names_and_aliases
BPIFB2	9606.ENSP00000170150	http://smart.embl.de/smart/DD2.cgi?smart=458:SIGNAL(1|20)+Pfam_LBP_BPI_CETP(33|190)+BPI2(249|452)+	BPI fold containing family B, member 2	BPI FOLD-CONTAINING PROTEIN, FAMIL [*614108]	310270	80341	80341	80341	80341	AAH34415.1	AAM73983.1	AAQ89085.1	AF465765	AF465765	AF465765	AF465765	AF465765	AK172819	AK172819	AK172819	AK172819	AK304064	AL121756	AL121756	AL121756	AY358723	AY358723	AY358723	AY358723	B4E209	B4E209_HUMAN	BAD18788.1	BC034415	BC034415	BC034415	BC034415	BPI fold containing family B, member 2	BPI fold-containing family B member 2	BPI fold-containing family B member 2	BPI fold-containing family B member 2	BPIB2_HUMAN	BPIB2_HUMAN	BPIB2_HUMAN	BPIB2_HUMAN	BPIFB2	BPIFB2	BPIFB2	BPIFB2	BPIFB2
CST4	9606.ENSP00000217423	http://smart.embl.de/smart/DD2.cgi?smart=141:SIGNAL(1|20)+CY(29|139)+	cystatin S; This protein strongly inhibits papain and ficin, partially inhibits stem bromelain and bovine cathepsin C, but does not inhibit porcine cathepsin B or clostripain. Papain is inhibited non-competitively	CYSTATIN 4 [*123857]	1472	1472	1472	1472	310133	AAB24493.1	AAH65714.1	AAH74952.1	AAH74953.1	AAK11571.1	AF319565	AF319565	AF319565	AF319565	AL359433	AL359433	AL359433	AL359433	BC065714	BC065714	BC065714	BC065714	BC074952	BC074952	BC074952	BC074952	BC074953	BC074953	BC074953	BC074953	CAA38478.1	CAC07196.1	CCDS13159.1	CCDS13159.1	CST4	CST4	CST4	CST4	CST4	CST4	CST4	CST4	CST4	CST4-001	CST4-001
TIMP1	9606.ENSP00000218388	http://smart.embl.de/smart/DD2.cgi?smart=207:NTR(24|199)+	TIMP metallopeptidase inhibitor 1; Complexes with metalloproteinases (such as collagenases) and irreversibly inactivates them by binding to their catalytic zinc cofactor. Also mediates erythropoiesis in vitro; but, unlike IL-3, it is species-specific, stimulating the growth and differentiation of only human and murine erythroid progenitors. Known to act on MMP-1, MMP-2, MMP-3, MMP-7, MMP-8, MMP-9…	TISSUE INHIBITOR OF METALLOPROTEIN [*305370]	1D2B	1D2B	1D2B	1D2B	1LQN	1LQN	1LQN	1LQN	1OO9	1OO9	1OO9	1UEA	1UEA	1UEA	2J0T	2J0T	2J0T	339455	339456	339457	339458	339459	3MA2	3MA2	3MA2	3MA2	3V96	3V96	3V96	7076	7076	7076	7076	A93372	A93372	A93372	AAA52436.1	AAA63234.1	AAA75558.1	AAD14009.1	AAH00866.1	AK074854	AK296116	AK296116	AK296116
CORO1A	9606.ENSP00000219150	http://smart.embl.de/smart/DD2.cgi?smart=461:DUF1899(4|68)+WD40(67|110)+WD40(120|160)+WD40(163|204)+DUF1900(258|392)+COIL(426|461)+	coronin, actin binding protein, 1A; May be a crucial component of the cytoskeleton of highly motile cells, functioning both in the invagination of large pieces of plasma membrane, as well as in forming protrusions of the plasma membrane involved in cell locomotion. In mycobacteria- infected cells, its retention on the phagosomal membrane prevents fusion between phagosomes and lysosomes	11151	11151	11151	287614	287615	287616	287617	287618	287619	287620	287621	AAA77058.1	AAI10375.1	AAI26386.1	AAI26388.1	AAM18516.1	AB209221	AC012645	AC012645	AC012645	AF495470	AF495470	AF495470	AK123401	AK296207	AK314714	AK314714	AK314714	B2RBL1	B2RBL1	B2RBL1	B4DJS1	B4DJS1_HUMAN	BAA07940.1	BAG37258.1	BC110374	BC110374	BC110374	BC126385	BC126385	BC126385	BC126387	BC126387	BC126387	CAA61482.1	CAB046473
FCGBP	9606.ENSP00000221347	http://smart.embl.de/smart/DD2.cgi?smart=5405:SIGNAL(1|23)+FOLN(443|465)+VWD(462|627)+C8(667|742)+Pfam_TIL(745|799)+VWC(801|847)+FOLN(834|857)+VWD(850|1019)+C8(1058|1133)+Pfam_TIL(1136|1189)+VWC(1191|1282)+VWD(1240|1406)+C8(1454|1529)+Pfam_TIL(1532|1585)+VWC(1587|1650)+FOLN(1618|1640)+FOLN(1644|1666)+VWD(1662|1831)+C8(1871|1947)+EGF_like(1978|2001)+VWC(2009|2102)+VWD(2062|2227)+C8(2259|2334)+EGF_…	Fc fragment of IgG binding protein; May be involved in the maintenance of the mucosal structure as a gel-like component of the mucosa	301351	301352	8857	8857	8857	8857	AAD15624.1	AAD39266.1	AC006950	AC006950	AC006950	AC006950	AC007842	AC007842	AC007842	AC011536	AC011536	AC011536	AC011536	BAA19526.1	CCDS12546.1	CCDS12546.1	D84239	D84239	D84239	D84239	D84239	ENSG00000090920	ENSG00000090920	ENSP00000221347	ENSP00000221347	ENSP00000469477	ENST00000221347	ENST00000595713	ENST00000601713	FC(GAMMA)BP	FC(GAMMA)BP	FC(GAMMA)BP	FC(GAMMA)BP	FCGBP	FCGBP	FCGBP	FCGBP	FCGBP	FCGBP	FCGBP
CASP14	9606.ENSP00000221740	http://smart.embl.de/smart/DD2.cgi?smart=242:CASc(11|242)+	caspase 14, apoptosis-related cysteine peptidase; Believed to be a non-apoptotic caspase which is involved in epidermal differentiation. Seems to play a role in keratinocyte differentiation and cornification. Probably regulates maturation of the epidermis by proteolytically processing filaggrin (By similarity)	CASPASE 14, APOPTOSIS-RELATED CYST [*605848]	23581	23581	23581	23581	299576	A9UFC0	A9UFC0_HUMAN	AAD16173.1	AAH69541.1	AAI03869.1	AAI03870.1	ACA63845.1	AF097874	AF097874	AF097874	AF097874	AK313992	AK313992	AK313992	B2CIS9	B2CIS9	B2CIS9_HUMAN	B2CIS9_HUMAN	B2CIS9_HUMAN	BAG36704.1	BC069541	BC069541	BC069541	BC069541	BC103868	BC103868	BC103868	BC103868	BC103869	BC103869	BC103869	BC103869	C14.018	CAB010059	CASP14	CASP14	CASP14	CASP14	CASP14	CASP14
MPO	9606.ENSP00000225275	http://smart.embl.de/smart/DD2.cgi?smart=745:SIGNAL(1|48)+Pfam_An_peroxidase(173|718)+	myeloperoxidase; Part of the host defense system of polymorphonuclear leukocytes. It is responsible for microbicidal activity against a wide range of organisms. In the stimulated PMN, MPO catalyzes the production of hypohalous acids, primarily hypochlorous acid in physiologic situations, and other toxic intermediates that greatly enhance PMN microbicidal activity	1CXP	1CXP	1CXP	1D2V	1D2V	1D2V	1D5L	1D5L	1D5L	1D7W	1D7W	1D7W	1DNU	1DNU	1DNU	1DNW	1DNW	1DNW	1MHL	1MHL	1MHL	1MYP	1MYP	1MYP	294236	294237	3F9P	3F9P	3F9P	3ZS0	3ZS0	3ZS0	3ZS1	3ZS1	3ZS1	4353	4353	4353	4DL1	4DL1	4DL1	4EJX	4EJX	A1L4B8	A1L4B8	A1L4B8
PFN1	9606.ENSP00000225655	http://smart.embl.de/smart/DD2.cgi?smart=140:PROF(2|140)+	profilin 1; Binds to actin and affects the structure of the cytoskeleton. At high concentrations, profilin prevents the polymerization of actin, whereas it enhances it at low concentrations. By binding to PIP2, it inhibits the formation of IP3 and DG. Inhibits androgen receptor (AR) and HTT aggregation and binding of G-actin is essential for its inhibition of AR	PROFILIN 1 [*176610]	1AWI	1AWI	1AWI	1AWI	1CF0	1CF0	1CF0	1CF0	1CJF	1CJF	1CJF	1CJF	1FIK	1FIK	1FIK	1FIK	1FIL	1FIL	1FIL	1FIL	1PFL	1PFL	1PFL	1PFL	290427	290428	290429	2PAV	2PAV	2PAV	2PBD	2PBD	2PBD	3CHW	3CHW	3CHW	5216	5216	5216	5216	A28622	A28622	A28622	AAA36486.1	AAH02475.1
APOA1	9606.ENSP00000236850	http://smart.embl.de/smart/DD2.cgi?smart=267:SIGNAL(1|18)+Pfam_Apolipoprotein(68|267)+	apolipoprotein A-I; Participates in the reverse transport of cholesterol from tissues to the liver for excretion by promoting cholesterol efflux from tissues and by acting as a cofactor for the lecithin cholesterol acyltransferase (LCAT). As part of the SPAP complex, activates spermatozoa motility	AMYLOIDOSIS, FAMILIAL VISCERAL [#105200]	APOLIPOPROTEIN A-I [+107680]	HYPOALPHALIPOPROTEINEMIA, PRIMARY [#604091]	TANGIER DISEASE [#205400]	1AV1	1AV1	1AV1	1AV1	1GW3	1GW3	1GW3	1GW3	1GW4	1GW4	1GW4	1GW4	1ODP	1ODP	1ODP	1ODP	1ODQ	1ODQ	1ODQ	1ODQ	1ODR	1ODR	1ODR	1ODR	271794	271795	271796	271797	271798	2A01	2A01	2A01	2A01	335	335	335	335	3J00	3J00	3J00	3J00	3K2S
SERPINB10	9606.ENSP00000238508	http://smart.embl.de/smart/DD2.cgi?smart=397:SERPIN(13|397)+	serpin peptidase inhibitor, clade B (ovalbumin), member 10; Protease inhibitor that may play a role in the regulation of protease activities during hematopoiesis and apoptosis induced by TNF. May regulate protease activities in the cytoplasm and in the nucleus	PROTEASE INHIBITOR 10 [*602058]	297322	297323	297324	5273	5273	5273	5273	AAC50282.1	AAH96217.1	AAH96219.1	AAH96220.1	AK314936	B2RC45	B2RC45_HUMAN	BC096217	BC096217	BC096217	BC096217	BC096218	BC096219	BC096219	BC096219	BC096219	BC096220	BC096220	BC096220	BC096220	Bomapin	Bomapin	Bomapin	CCDS11990.1	CCDS11990.1	ENSG00000242550	ENSG00000242550	ENSG00000242550	ENSP00000238508	ENSP00000238508	ENSP00000381082	ENSP00000392381	ENST00000238508	ENST00000397996	ENST00000418725	HGNC:8942	HPA015480	Hs.158339
HTN1	9606.ENSP00000246896	http://smart.embl.de/smart/DD2.cgi?smart=57:SIGNAL(1|19)+	histatin 1; Histatins are salivary proteins that are considered to be major precursors of the protective proteinaceous structure on tooth surfaces (enamel pellicle). In addition, histatins exhibit antibacterial and antifungal activities	HISTATIN 1 [*142701]	320295	320296	3346	3346	3346	3346	AAA02745.1	AAA58645.1	AAH17835.1	BC017835	BC017835	BC017835	BC017835	CCDS3534.1	CCDS3534.1	ENSG00000126550	ENSG00000126550	ENSG00000126550	ENSP00000246896	ENSP00000246896	ENSP00000424501	ENST00000246896	ENST00000503645	ENST00000506754	ENST00000511674	HGNC:5283	HIS1	HIS1	HIS1	HIS1	HIS1	HIS1_HUMAN	HIS1_HUMAN	HIS1_HUMAN	HIS1_HUMAN	HTN1	HTN1	HTN1	HTN1	HTN1	HTN1	HTN1	HTN1	HTN1	HTN1-001
BPIFB1	9606.ENSP00000253354	http://smart.embl.de/smart/DD2.cgi?smart=484:SIGNAL(1|21)+BPI1(36|257)+Pfam_LBP_BPI_CETP_C(334|471)+	BPI fold containing family B, member 1	310283	310284	92747	A2A2R0	A2A2R0	A2A2R0_HUMAN	A2A2R0_HUMAN	A2A2R0_HUMAN	A8K2H8	A8K2H8	A8K2H8	AAH08429.1	AAM00283.1	AAQ88958.1	AF364078	AK127971	AK290243	AK313176	AL121901	AL121901	AL121901	AL355392	AL355392	AY358595	B2R7Z6	B2R7Z6_HUMAN	BAC87212.1	BAF82932.1	BC008429	BC008429	BPI fold containing family B, member 1	BPI fold-containing family B member 1	BPI fold-containing family B member 1	BPIB1_HUMAN	BPIB1_HUMAN	BPIB1_HUMAN	BPIFB1	BPIFB1	BPIFB1	BPIFB1	BPIFB1	BPIFB1	BPIFB1	BPIFB1	BPIFB1	BPIFB1-003
IGJ	9606.ENSP00000254801	http://smart.embl.de/smart/DD2.cgi?smart=159:SIGNAL(1|22)+Pfam_Ig_J_chain(24|159)+	immunoglobulin J polypeptide, linker protein for immunoglobulin alpha and mu polypeptides; Serves to link two monomer units of either IgM or IgA. In the case of IgM, the J chain-joined dimer is a nucleating unit for the IgM pentamer, and in the case of IgA it induces larger polymers. It also help to bind these immunoglobulins to secretory component	IMMUNOGLOBULIN J POLYPEPTIDE, LINK [*147790]	320319	320320	320321	320322	320323	3512	3512	3512	3512	A01859	A01859	A01859	AAA58902.1	AC009570	AC009570	AK312014	AK312014	AK312014	AK312014	BAG34952.1	C9JA05	C9JA05	C9JA05_HUMAN	C9JA05_HUMAN	C9JA05_HUMAN	CAB034436	CCDS3545.1	CCDS3545.1	D6RD17	D6RD17	D6RD17_HUMAN	D6RD17_HUMAN	D6RD17_HUMAN	D6RHJ6	D6RHJ6_HUMAN	D6RHJ6_HUMAN	ENSG00000132465	ENSG00000132465	ENSG00000132465	ENSP00000254801	ENSP00000254801	ENSP00000417560	ENSP00000426045	ENSP00000426687	ENSP00000427112
LACRT	9606.ENSP00000257867	http://smart.embl.de/smart/DD2.cgi?smart=138:SIGNAL(1|19)+	lacritin; Modulates secretion by lacrimal acinar cells	LACRITIN [*607360]	275018	275019	275020	90070	90070	90070	90070	AAG32949.1	AAG44392.1	AAH62217.1	AAH69317.1	AC079310	AC079310	AF238867	AF238867	AF238867	AF238867	AF238867	AY005150	AY005150	AY005150	AY005150	BC062217	BC062217	BC062217	BC062217	BC069317	BC069317	BC069317	BC069317	CCDS8883.1	CCDS8883.1	ENSG00000135413	ENSG00000135413	ENSP00000257867	ENSP00000257867	ENSP00000447536	ENSP00000448193	ENST00000257867	ENST00000546721	ENST00000547511	ENST00000549816	Extracellular glycoprotein lacritin	Extracellular glycoprotein lacritin	Extracellular glycoprotein lacritin
LYZ	9606.ENSP00000261267	http://smart.embl.de/smart/DD2.cgi?smart=148:SIGNAL(1|18)+LYZ1(19|147)+	lysozyme; Lysozymes have primarily a bacteriolytic function; those in tissues and body fluids are associated with the monocyte- macrophage system and enhance the activity of immunoagents	LYSOZYME [*153450]	1,4-beta-N-acetylmuramidase C	1,4-beta-N-acetylmuramidase C	1,4-beta-N-acetylmuramidase C	133L	133L	133L	133L	134L	134L	134L	134L	1B5U	1B5U	1B5U	1B5U	1B5V	1B5V	1B5V	1B5V	1B5W	1B5W	1B5W	1B5W	1B5X	1B5X	1B5X	1B5X	1B5Y	1B5Y	1B5Y	1B5Y	1B5Z	1B5Z	1B5Z	1B5Z	1B7L	1B7L	1B7L	1B7L	1B7M	1B7M	1B7M	1B7M	1B7N	1B7N
LCN1	9606.ENSP00000263598	http://smart.embl.de/smart/DD2.cgi?smart=176:SIGNAL(1|18)+Pfam_Lipocalin(32|169)+	lipocalin 1; Could play a role in taste reception. Could be necessary for the concentration and delivery of sapid molecules in the gustatory system. Can bind various ligands, with chemical structures ranging from lipids and retinoids to the macrocyclic antibiotic rifampicin and even to microbial siderophores. Exhibits an extremely wide ligand pocket	LIPOCALIN 1 [*151675]	193290	1XKI	1XKI	1XKI	1XKI	338694	338695	3933	3933	3933	3933	3EYC	3EYC	3EYC	3EYC	A44029	A44029	A44029	AAA18633.1	AAA61845.1	AAH65721.1	AAH74925.1	AAH74926.1	AL161452	AL161452	AL161452	BC065721	BC065721	BC065721	BC065721	BC074925	BC074925	BC074925	BC074925	BC074926	BC074926	BC074926	BC074926	CAA44284.1	CAA47889.1	CAI14045.1	CCDS6991.1	CCDS6991.1	CH471090	CH471090
CSTA	9606.ENSP00000264474	http://smart.embl.de/smart/DD2.cgi?smart=98:CY(1|98)+	cystatin A (stefin A); This is an intracellular thiol proteinase inhibitor. Has an important role in desmosome-mediated cell-cell adhesion in the lower levels of the epidermis	CYSTATIN A [*184600]	EXFOLIATIVE ICHTHYOSIS, AUTOSOMAL [#607936]	1475	1475	1475	1475	1CYU	1CYU	1CYU	1CYU	1CYV	1CYV	1CYV	1CYV	1DVC	1DVC	1DVC	1DVC	1DVD	1DVD	1DVD	1DVD	1GD3	1GD3	1GD3	1GD3	1GD4	1GD4	1GD4	1GD4	1N9J	1N9J	1N9J	1N9J	1NB3	1NB3	1NB3	1NB3	1NB5	1NB5	1NB5	1NB5	316927	316928	3K9M	3K9M
SCGB1A1	9606.ENSP00000278282	http://smart.embl.de/smart/DD2.cgi?smart=91:SIGNAL(1|21)+UTG(22|90)+	secretoglobin, family 1A, member 1 (uteroglobin); Binds phosphatidylcholine, phosphatidylinositol, polychlorinated biphenyls (PCB) and weakly progesterone, potent inhibitor of phospholipase A2	SECRETOGLOBIN, FAMILY 1A, MEMBER 1 [*192020]	118953	269186	269187	7356	7356	7356	7356	AAA18297.1	AAA81885.1	AAH04481.1	AK312165	AK312165	AK312165	AK312165	AP003064	AP003064	B2R5F2	B2R5F2	B2R5F2	B2R5F2	BAG35099.1	BC004481	BC004481	BC004481	BC004481	CAA31584.1	CAA42532.1	CAB025686	CAG46579.1	CC10	CC10	CC10	CC10	CC10	CC16	CC16	CC16	CC16	CCDS8020.1	CCDS8020.1	CCPBP	CCPBP	CCSP	CCSP	CCSP
PIP	9606.ENSP00000291009	http://smart.embl.de/smart/DD2.cgi?smart=146:Pfam_SVA(3|126)+	prolactin-induced protein	PROLACTIN-INDUCIBLE PROTEIN [*176720]	332862	3ES6	3ES6	3ES6	5304	5304	5304	5304	A0A963	A0A963	A0A963	A0A963	A0A9C3	A0A9C3	A0A9C3	A0A9C3	A0A9F3	A0A9F3	A0A9F3	A0A9F3	A4D2I1	A4D2I1	A4D2I1	A4D2I1	AAA60091.1	AAH10950.1	AAH10951.1	AB267097	AB267097	AB267097	AB267097	AB267098	AB267098	AB267098	AB267098	AB267099	AB267099	AB267099	AB267099	AB267100	AB267100	AB267100	AB267100	AB267101	AB267101
AZGP1	9606.ENSP00000292401	http://smart.embl.de/smart/DD2.cgi?smart=298:SIGNAL(1|20)+Pfam_MHC_I(26|201)+IGc1(220|290)+	alpha-2-glycoprotein 1, zinc-binding; Stimulates lipid degradation in adipocytes and causes the extensive fat losses associated with some advanced cancers. May bind polyunsaturated fatty acids	ALPHA-2-GLYCOPROTEIN, ZINC [*194460]	1T7V	1T7V	1T7V	1T7V	1T7W	1T7W	1T7W	1T7W	1T7X	1T7X	1T7X	1T7X	1T7Y	1T7Y	1T7Y	1T7Y	1T7Z	1T7Z	1T7Z	1T7Z	1T80	1T80	1T80	1T80	1ZAG	1ZAG	1ZAG	1ZAG	331579	331580	331581	3ES6	3ES6	3ES6	3ES6	563	563	563	563	A0JLQ0	A0JLQ0_HUMAN	A54175	A54175	A54175	AAA61311.1
SPRR3	9606.ENSP00000295367	http://smart.embl.de/smart/DD2.cgi?smart=169:Pfam_Cornifin(17|76)+Pfam_Cornifin(66|167)+	small proline-rich protein 3	SMALL PROLINE-RICH PROTEIN 3 [*182271]	262019	262020	6707	A5YKK8	A5YKK8	A5YKK8	AAD11938.1	AAH17802.1	AAM74559.1	AAY26394.1	ABQ66270.1	AF077374	AJ243667	AK311823	AL356867	AL356867	AY118269	AY118269	B1AN48	B1AN48	B1AN48_HUMAN	B1AN48_HUMAN	B1AN48_HUMAN	B2R4G8	B2R4G8	B2R4G8	BAG34765.1	BC017802	CAB65098.1	CAI19802.1	CAI19803.1	CCDS1033.1	CCDS1033.1	D3DV32	D3DV32	D3DV32	DQ017955	EAW53353.1	EAW53354.1	EF553525	ENSG00000163209	ENSG00000163209	ENSG00000163209	ENSP00000295367	ENSP00000295367
ALB	9606.ENSP00000295897	http://smart.embl.de/smart/DD2.cgi?smart=609:SIGNAL(1|18)+ALBUMIN(20|205)+ALBUMIN(212|397)+ALBUMIN(404|595)+	albumin	ALBUMIN [+103600]	ALBUMIN [+103600]	1AO6	1BJ5	1BKE	1BM0	1e+78	1E7A	1E7B	1E7C	1E7E	1E7F	1E7G	1E7H	1E7I	1GNI	1GNJ	1H9Z	1HA2	1HK1	1HK2	1HK3	1HK4	1HK5	1N5U	1O9X	1TF0	1UOR	1YSX	213	2BX8	2BXA	2BXB	2BXC	2BXD	2BXE	2BXF	2BXG	2BXH	2BXI	2BXK	2BXL	2BXM	2BXN	2BXO	2BXP
S100P	9606.ENSP00000296370	http://smart.embl.de/smart/DD2.cgi?smart=95:Pfam_S_100(4|47)+	S100 calcium binding protein P; May stimulate cell proliferation in an autocrine manner via activation of the receptor for activated glycation end products (RAGE)	S100 CALCIUM-BINDING PROTEIN P [*600614]	1J55	1J55	1J55	1J55	1OZO	1OZO	1OZO	1OZO	319463	6286	6286	6286	6286	AAH06819.1	AAO41114.1	AAP35953.1	AF539739	AF539739	AF539739	AF539739	AY423724	AY423724	AY423724	BC006819	BC006819	BC006819	BC006819	BT007289	BT007289	BT007289	BT007289	CAA46566.1	CAB012900	CCDS3391.1	CCDS3391.1	ENSG00000163993	ENSG00000163993	ENSG00000163993	ENSP00000296370	ENSP00000296370	ENST00000296370	ENST00000513778	HGNC:10504	HPA019502	IPI00017526
KLK1	9606.ENSP00000301420	http://smart.embl.de/smart/DD2.cgi?smart=262:SIGNAL(1|17)+Tryp_SPc(24|254)+	kallikrein 1; Glandular kallikreins cleave Met-Lys and Arg-Ser bonds in kininogen to release Lys-bradykinin	KALLIKREIN 1 [+147910]	KALLIKREIN 1 [+147910]	1SPJ	1SPJ	1SPJ	1SPJ	303030	303031	3816	3816	3816	3816	A24696	A24696	A24696	AAA36136.1	AAA59201.1	AAA59455.1	AAB34120.1	AAF86333.1	AAG33353.1	AAH05313.1	AAM11874.1	AAP35917.1	AAU12569.1	AC010325	AC010325	AC010325	AC010325	AF243527	AF243527	AF243527	AF277050	AF277050	AF277050	AF277050	AK293363	AY094609	AY094609	AY094609	AY094609	AY429508	AY703451	AY703451	AY703451	AY703451
MUC7	9606.ENSP00000302021	http://smart.embl.de/smart/DD2.cgi?smart=377:SIGNAL(1|22)+	mucin 7, secreted; May function in a protective capacity by promoting the clearance of bacteria in the oral cavity and aiding in mastication, speech, and swallowing. Binds P.aeruginosa pili	MUCIN 7, SALIVARY [*158375]	320312	320313	4589	4589	4589	4589	A48018	A48018	A48018	AAH25688.1	AC106884	AC106884	AC106884	AC106884	AC108518	AC108518	AC108518	AC108518	Apo-MG2	Apo-MG2	Apo-MG2	BC025688	BC025688	BC025688	BC025688	BC025688	CCDS3541.1	CCDS3541.1	D6RHX1	D6RHX1	D6RHX1_HUMAN	D6RHX1_HUMAN	D6RHX1_HUMAN	ENSG00000171195	ENSG00000171195	ENSG00000171195	ENSP00000302021	ENSP00000302021	ENSP00000400585	ENSP00000407422	ENSP00000427594	ENST00000304887	ENST00000413702	ENST00000456088	ENST00000504482
CST1	9606.ENSP00000305731	http://smart.embl.de/smart/DD2.cgi?smart=141:SIGNAL(1|20)+CY(29|139)+	cystatin SN; Human saliva appears to contain several cysteine proteinase inhibitors that are immunologically related to cystatin S but that differ in their specificity due to amino acid sequence differences. Cystatin SN, with a pI of 7.5, is a much better inhibitor of papain and dipeptidyl peptidase I than is cystatin S, although both inhibit ficin equally well	CYSTATIN 1 [*123855]	1469	1469	1469	1469	310134	310135	A28110	A28110	A28110	AAA36115.1	AAA60299.1	AAH21225.1	AL591074	AL591074	AL591074	BC021225	BC021225	BC021225	BC021225	CAB026769	CAC94783.1	CCDS13160.1	CCDS13160.1	CST1	CST1	CST1	CST1	CST1	CST1	CST1	CST1	CST1	CST1-001	CST1-001	CST1-002	CST1-002	CYTN_HUMAN	CYTN_HUMAN	CYTN_HUMAN	CYTN_HUMAN	Cystain-SA-I	Cystain-SA-I	Cystain-SA-I	Cystatin-1	Cystatin-1
SPRR1B	9606.ENSP00000306461	http://smart.embl.de/smart/DD2.cgi?smart=89:Pfam_Cornifin(17|58)+Pfam_Cornifin(42|87)+	small proline-rich protein 1B; Cross-linked envelope protein of keratinocytes. It is a keratinocyte protein that first appears in the cell cytosol, but ultimately becomes cross-linked to membrane proteins by transglutaminase. All that results in the formation of an insoluble envelope beneath the plasma membrane. Can function as both amine donor and acceptor in transglutaminase-mediated cross- lin…	SMALL PROLINE-RICH PROTEIN 1B [*182266]	14.9 kDa pancornulin	14.9 kDa pancornulin	14.9 kDa pancornulin	262021	6699	6699	6699	6699	A46709	A46709	A46709	AAA36636.1	AAA36637.1	AAA36638.1	AAA36643.1	AAH56240.1	AAV40826.1	AK312191	AK312191	AK312191	AK312191	AL356867	AL356867	AL356867	AY787223	AY787223	AY787223	AY787223	B2R5H7	B2R5H7	B2R5H7	B2R5H7	BAG35124.1	BC056240	BC056240	BC056240	BC056240	CAI19805.1	CCDS30863.1	CCDS30863.1	CORNIFIN	CORNIFIN	Cornifin-B	Cornifin-B	Cornifin-B
CST5	9606.ENSP00000307132	http://smart.embl.de/smart/DD2.cgi?smart=142:SIGNAL(1|25)+CY(29|140)+	cystatin D; Cysteine proteinase inhibitor that possibly plays a protective role against proteinases present in the oral cavity. The order of preference for inhibition is cathepsin S > cathepsin H > cathepsin L > cathepsin B	CYSTATIN 5 [*123858]	1473	1473	1473	1473	1RN7	1RN7	1RN7	1RN7	1ROA	1ROA	1ROA	1ROA	310137	A47142	A47142	A47142	AAH62678.1	AAH69514.1	AL591074	AL591074	AL591074	AL591074	BC062678	BC062678	BC062678	BC062678	BC069514	BC069514	BC069514	BC069514	CAA42590.1	CAA49838.1	CAB024944	CAI23644.1	CCDS13162.1	CCDS13162.1	CST5	CST5	CST5	CST5	CST5	CST5	CST5	CST5	CST5
SPRR1A	9606.ENSP00000307340	http://smart.embl.de/smart/DD2.cgi?smart=89:Pfam_Cornifin(17|58)+Pfam_Cornifin(42|87)+	small proline-rich protein 1A; Cross-linked envelope protein of keratinocytes. It is a keratinocyte protein that first appears in the cell cytosol, but ultimately becomes cross-linked to membrane proteins by transglutaminase. All that results in the formation of an insoluble envelope beneath the plasma membrane	SMALL PROLINE-RICH PROTEIN 1A [*182265]	19 kDa pancornulin	19 kDa pancornulin	19 kDa pancornulin	262018	6698	6698	6698	6698	AAC26838.1	AAI05082.1	AAI05084.1	AAU88143.1	AL356867	AL356867	AL356867	AY755659	AY755659	AY755659	AY755659	B1AN47	B1AN47	B1AN47	B1AN47	B7ZLF8	B7ZLF8_HUMAN	BC105081	BC105081	BC105081	BC105081	BC105083	BC105083	BC105083	BC105083	BC143782	CAB011237	CAI19801.1	CCDS1032.1	CCDS1032.1	CH471121	CH471121	CH471121	Cornifin-A	Cornifin-A	Cornifin-A	D3DV31
A2M	9606.ENSP00000323929	http://smart.embl.de/smart/DD2.cgi?smart=1474:SIGNAL(1|23)+Pfam_A2M_N(128|221)+Pfam_A2M_N_2(459|607)+Pfam_A2M(738|828)+Pfam_Thiol-ester_cl(961|991)+Pfam_A2M_comp(1010|1266)+Pfam_A2M_recep(1376|1463)+	alpha-2-macroglobulin; Is able to inhibit all four classes of proteinases by a unique 'trapping' mechanism. This protein has a peptide stretch, called the 'bait region' which contains specific cleavage sites for different proteinases. When a proteinase cleaves the bait region, a conformational change is induced in the protein which traps the proteinase. The entrapped enzyme remains active against…	ALPHA-2-MACROGLOBULIN [*103950]	1BV8	1BV8	1BV8	1BV8	2	2	2	2	273113	273114	273115	273116	273117	2P9R	2P9R	2P9R	2P9R	4ACQ	4ACQ	4ACQ	4ACQ	A2M	A2M	A2M	A2M	A2M	A2M	A2M	A2M	A2M	A2M-001	A2M-001	A2M-002	A2M-002	A2M-003	A2M-003	A2M-004	A2M-004	A2M-005	A2M-005	A2M-006	A2M-006	A2M-007	A2M-007	A2M-008
C6orf58	9606.ENSP00000328069	http://smart.embl.de/smart/DD2.cgi?smart=330:Pfam_DUF781(1|328)+	chromosome 6 open reading frame 58	328677	352999	352999	352999	352999	AAH62712.2	AK303850	AK303850	AK303850	AK303850	AL583806	AL583806	AL583806	AL583806	B4E1I0	B4E1I0	B4E1I0	B4E1I0	BAG64792.1	BC062712	BC062712	BC062712	BC062712	BC062712	C6ORF58	C6orf58	C6orf58	C6orf58	C6orf58	C6orf58	C6orf58	C6orf58	C6orf58	C6orf58-001	C6orf58-001	C6orf58-002	C6orf58-002	CAH70094.1	CCDS34533.1	CCDS34533.1	CF058_HUMAN	CF058_HUMAN	CF058_HUMAN	CF058_HUMAN	CH471051	CH471051
HBB	9606.ENSP00000333994	http://smart.embl.de/smart/DD2.cgi?smart=147:Pfam_Globin(8|112)+	hemoglobin, beta	BETA-THALASSEMIA [#613985]	BETA-THALASSEMIA, DOMINANT INCLUSI [#603902]	HEINZ BODY ANEMIAS [#140700]	HEMOGLOBIN--BETA LOCUS [+141900]	HEMOGLOBIN--BETA LOCUS [+141900]	SICKLE CELL ANEMIA [#603903]	141940	141940	1A00	1A01	1A0U	1A0Z	1A3N	1A3O	1ABW	1ABY	1AJ9	1B86	1BAB	1BBB	1BIJ	1BUW	1BZ0	1BZ1	1BZZ	1C7B	1C7C	1C7D	1CBL	1CBM	1CH4	1CLS	1CMY	1COH	1DKE	1DXT	1DXU	1DXV	1FN3	1G9V	1GBU	1GBV	1GLI	1GZX	1HAB	1HAC
HP	9606.ENSP00000348170	http://smart.embl.de/smart/DD2.cgi?smart=406:SIGNAL(1|18)+CCP(33|86)+CCP(92|145)+Tryp_SPc(161|399)+	haptoglobin; As a result of hemolysis, hemoglobin is found to accumulate in the kidney and is secreted in the urine. Haptoglobin captures, and combines with free plasma hemoglobin to allow hepatic recycling of heme iron and to prevent kidney damage. Haptoglobin also acts as an Antimicrobial; Antioxidant, has antibacterial activity and plays a role in modulating many aspects of the acute phase res…	ANHAPTOGLOBINEMIA [#614081]	HAPTOGLOBIN [*140100]	289279	289280	289281	289282	289283	289284	289285	289286	289287	289288	289289	3240	3240	3240	3240	A92532	A92532	A92532	A93521	A93521	A93521	AAA52684.1	AAA52685.1	AAA52687.1	AAA88078.1	AAA88080.1	AAC27432.1	AAH17862.1	AAH58031.1	AAI07588.1	AAI21125.1	AAI21126.1	ABC40729.1	AC004682	AC004682	AC004682	AC009087	AC009087	AK055872	AK314700	AK314700	AK314700	AK314700	B0AZL5
PIGR	9606.ENSP00000348888	http://smart.embl.de/smart/DD2.cgi?smart=764:SIGNAL(1|18)+IG(25|128)+IG(137|238)+IG(242|347)+IG(356|458)+IG(467|561)+TRANS(639|661)+	polymeric immunoglobulin receptor; This receptor binds polymeric IgA and IgM at the basolateral surface of epithelial cells. The complex is then transported across the cell to be secreted at the apical surface. During this process a cleavage occurs that separates the extracellular (known as the secretory component) from the transmembrane segment	POLYMERIC IMMUNOGLOBULIN RECEPTOR [*173880]	1XED	1XED	1XED	1XED	263658	2OCW	2OCW	2OCW	2OCW	3CHN	3CHN	3CHN	3CHN	3CM9	3CM9	3CM9	3CM9	5284	5284	5284	5284	A46537	A46537	A46537	AAA36102.1	AAB20203.1	AAB23176.1	AAN65630.1	AF261083	AF272149	AF272149	AF272149	AF272149	CAB009454	CAH18339.1	CCDS1474.1	CCDS1474.1	CR749533	CR749533	CR749533	CR749533	ENSG00000162896	ENSG00000162896	ENSG00000162896	ENSP00000348888
S100A9	9606.ENSP00000357727	http://smart.embl.de/smart/DD2.cgi?smart=114:Pfam_S_100(8|51)+	S100 calcium binding protein A9; S100A9 is a calcium- and zinc-binding protein which plays a prominent role in the regulation of inflammatory processes and immune response. It can induce neutrophil chemotaxis, adhesion, can increase the bactericidal activity of neutrophils by promoting phagocytosis via activation of SYK, PI3K/AKT, and ERK1/2 and can induce degranulation of neutrophils by a MAPK-d…	S100 CALCIUM-BINDING PROTEIN A9 [*123886]	1IRJ	1IRJ	1IRJ	1IRJ	1XK4	1XK4	1XK4	262038	4GGF	4GGF	4GGF	60B8AG	60B8AG	60B8AG	60B8AG	6280	6280	6280	6280	AAA36326.1	AAA68480.1	AAF62536.1	AAF62537.1	AAH47681.1	AF237581	AF237581	AF237581	AF237581	AF237582	AF237582	AF237582	AF237582	AK311882	AL591704	AL591704	AL591704	B2R4M6	B2R4M6_HUMAN	B31848	B31848	B31848	BC047681	BC047681	BC047681	BC047681
CA6	9606.ENSP00000366662	http://smart.embl.de/smart/DD2.cgi?smart=308:SIGNAL(1|17)+Carb_anhydrase(23|278)+	carbonic anhydrase VI; Reversible hydration of carbon dioxide. Its role in saliva is unknown	CARBONIC ANHYDRASE VI [*114780]	258480	258481	258482	258483	258484	3FE4	3FE4	3FE4	3FE4	765	765	765	765	A37917	A37917	A37917	AAA51892.1	AAF22565.1	AAH34350.1	AB102863	AB102863	AB102863	AB102863	AB103090	AB103091	AF128411	AF128411	AF128411	AF128411	AF128412	AF128412	AF128412	AF128412	AF128413	AF128413	AF128413	AF128413	AF128414	AF128414	AF128414	AF128414	AF128415	AF128415	AF128415	AF128415
ZG16B	9606.ENSP00000371715	http://smart.embl.de/smart/DD2.cgi?smart=208:Jacalin(61|185)+	zymogen granule protein 16 homolog B (rat)	124220	124220	124220	124220	286070	286071	286072	286073	3AQG	3AQG	3AQG	3AQG	A6NIY1	A6NIY1	A6NIY1	A6NIY1	AAH09722.2	AAQ89380.1	ABM92915.1	AC005361	AC005361	AC005361	AC005361	AET71202.1	AK311810	AK311810	AK311810	AK311810	AY359021	AY359021	AY359021	AY359021	B2R4F6	B2R4F6	B2R4F6	B2R4F6	BAG34753.1	BC009722	BC009722	BC009722	BC009722	BC009722	C3PTT6	C3PTT6	C3PTT6_HUMAN	C3PTT6_HUMAN
PRB2	9606.ENSP00000374013	http://smart.embl.de/smart/DD2.cgi?smart=416:Pfam_Pro-rich(1|158)+Pfam_Pro-rich(149|219)+Pfam_Pro-rich(212|283)+Pfam_Pro-rich(277|343)+Pfam_Pro-rich(319|416)+	proline-rich protein BstNI subfamily 2	PROLINE-RICH PROTEIN, BstNI SUBFAM [*168810]	273290	273291	5542	AAA60189.1	AAB50686.1	AC010176	AC078950	AC078950	AC078950	AC078950	AC126171	B40750	B40750	B40750	BC044827	BX484538	BX484538	BX484538	BX484538	Basic peptide IB-6	Basic salivary proline-rich protein 1	Basic salivary proline-rich protein 2	Basic salivary proline-rich protein 2	Basic salivary proline-rich protein 2	C38355	CCDS41757.2	CCDS41757.2	CH471094	Con1 glycoprotein	Con1 glycoprotein	Con1 glycoprotein	D40750	E25372	E25372	E25372	ENSG00000121335	ENSG00000121335	ENSG00000121335	ENSP00000374013	ENSP00000374013	ENSP00000456086	ENST00000389362	ENST00000545829	ENST00000565533	G3V1R1
TF	9606.ENSP00000385834	http://smart.embl.de/smart/DD2.cgi?smart=698:SIGNAL(1|19)+TR_FER(25|360)+TR_FER(361|687)+	transferrin; Transferrins are iron binding transport proteins which can bind two Fe(3+) ions in association with the binding of an anion, usually bicarbonate. It is responsible for the transport of iron from sites of absorption and heme degradation to those of storage and utilization. Serum transferrin may also have a further role in stimulating cell proliferation	ATRANSFERRINEMIA [#209300]	TRANSFERRIN [*190000]	1A8E	1A8E	1A8E	1A8E	1A8F	1A8F	1A8F	1A8F	1B3E	1B3E	1B3E	1B3E	1BP5	1BP5	1BP5	1BP5	1BTJ	1BTJ	1BTJ	1BTJ	1D3K	1D3K	1D3K	1D3K	1D4N	1D4N	1D4N	1D4N	1DTG	1DTG	1DTG	1DTG	1FQE	1FQE	1FQE	1FQE	1FQF	1FQF	1FQF	1FQF	1JQF	1JQF	1JQF	1JQF
CRISP3	9606.ENSP00000389026	http://smart.embl.de/smart/DD2.cgi?smart=268:TRANS(19|41)+SCP(60|202)+Pfam_Crisp(214|268)+	cysteine-rich secretory protein 3	10321	10321	10321	10321	327761	327762	327763	A8K9S1	A8K9S1	A8K9S1	A8K9S1	AAH69580.1	AAH69602.1	AAI01540.1	AK223380	AK223380	AK223380	AK223380	AK292786	AK292786	AK292786	AK292786	AK303966	AK313387	AK313387	AK313387	AK313387	AL121950	AL121950	AL121950	AL121950	AL121974	AL121974	AL121974	Aeg2	Aeg2	Aeg2	Aeg2	B2R8I8	B2R8I8	B2R8I8	B2R8I8	B4E1S8	B4E1S8_HUMAN	BAD97100.1	BAF85475.1
MUC5B	9606.ENSP00000436812	http://smart.embl.de/smart/DD2.cgi?smart=5762:SIGNAL(1|25)+VWD(67|224)+C8(263|326)+Pfam_TIL(329|385)+VWC(387|455)+VWD(414|578)+C8(615|689)+Pfam_TIL(695|752)+VWC(754|819)+VWC(857|917)+VWD(884|1042)+C8(1078|1152)+Pfam_Mucin2_WxxW(1339|1427)+Pfam_Mucin2_WxxW(1508|1598)+Pfam_Mucin2_WxxW(1789|1879)+Pfam_Mucin2_WxxW(2319|2409)+Pfam_Mucin2_WxxW(2876|2966)+Pfam_Mucin2_WxxW(3576|3666)+Pfam_Mucin2_WxxW(413…	mucin 5B, oligomeric mucus/gel-forming	MUCIN 5, SUBTYPE B, TRACHEOBRONCHI [*600770]	266908	266909	727897	AAB35930.1	AAB61398.1	AAB65151.1	AAC51343.1	AAC51344.1	AAC67545.1	AAG33673.1	AC061979	AC061979	AC061979	AF086604	AF086604	AF107890	AF253321	AH006676	AJ004862	AK303892	B4E1L4	B4E1L4_HUMAN	CAA06167.1	CAA52910.1	CAA70926.1	CAA96577.1	CAB009396	CCDS44515.1	CCDS44515.2	CCDS44515.2	Cervical mucin MUC5B	Diffuse panbronchiolitis	E9PBJ0	E9PBJ0	E9PBJ0_HUMAN	E9PBJ0_HUMAN	E9PBJ0_HUMAN	ENSG00000117983	ENSG00000117983	ENSP00000415793	ENSP00000434539	ENSP00000436812	ENSP00000436812	ENST00000447027	ENST00000525715
B2M	9606.ENSP00000452780	http://smart.embl.de/smart/DD2.cgi?smart=119:SIGNAL(1|20)+IGc1(40|110)+	beta-2-microglobulin; Component of the class I major histocompatibility complex (MHC). Involved in the presentation of peptide antigens to the immune system (By similarity)	BETA-2-MICROGLOBULIN [*109700]	HYPOPROTEINEMIA, HYPERCATABOLIC [#241600]	1A1M	1A1M	1A1M	1A1N	1A1N	1A1N	1A1O	1A1O	1A1O	1A6Z	1A6Z	1A6Z	1A6Z	1A9B	1A9B	1A9B	1A9E	1A9E	1A9E	1AGB	1AGB	1AGB	1AGC	1AGC	1AGC	1AGD	1AGD	1AGD	1AGE	1AGE	1AGE	1AGF	1AGF	1AGF	1AKJ	1AKJ	1AKJ	1AKJ	1AO7	1AO7	1AO7	1AO7	1B0G	1B0G
[truncated: 1,709 more columns]
