# Supplementary material for: Comparative salivary proteomics analysis of children with and without dental caries using the iTRAQ/MRM approach
Source: J Transl Med. 2018 Jan 19;16:11. doi: 10.1186/s12967-018-1388-8 (PMC5775567; doi:10.1186/s12967-018-1388-8)
Supplement: Supplementary file 6 — Additional file 6. Relative protein abundances for 53 target proteins (1), and category list of these proteins commonly or uniquely detected in HDC vs NDC, LDC vs NDC, and HDC vs LDC using MRM (2). [file 12967_2018_1388_MOESM6_ESM.zip]

Archive with 2 entries (2 files):
- Additional file 6-1.xlsx
- Additional file 6-2.xlsx
