# Supplementary material for: Comparative salivary proteomics analysis of children with and without dental caries using the iTRAQ/MRM approach
Source: J Transl Med. 2018 Jan 19;16:11. doi: 10.1186/s12967-018-1388-8 (PMC5775567; doi:10.1186/s12967-018-1388-8)
Supplement: Supplementary file 6 — Additional file 6. Relative protein abundances for 53 target proteins (1), and category list of these proteins commonly or uniquely detected in HDC vs NDC, LDC vs NDC, and HDC vs LDC using MRM (2). [file 12967_2018_1388_MOESM6_ESM.zip › Additional file 6-1.xlsx]

## Sheet: 工作表1
Comparison	Accession	Description	Relative Protein Abundance(MRM)	Relative Protein Abundance(iTRAQ)	Expression pattern
HDC vs NDC	P01023	Alpha-2-macroglobulin OS=Homo sapiens GN=A2M PE=1 SV=3	2.1239	1.23877	up
	P01036	Cystatin-S OS=Homo sapiens GN=CST4 PE=1 SV=3	0.398	0.771937	down
	P01037	Cystatin-SN OS=Homo sapiens GN=CST1 PE=1 SV=3	0.5352	0.826071	down
	P01591	Immunoglobulin J chain OS=Homo sapiens GN=IGJ PE=1 SV=4	1.929	1.27806	up
	P01834	Ig kappa chain C region OS=Homo sapiens GN=IGKC PE=1 SV=1	3.9623	1.44952	up
	P01857	Ig gamma-1 chain C region OS=Homo sapiens GN=IGHG1 PE=1 SV=1	1.3715	1.30681	up
	P01859	Ig gamma-2 chain C region OS=Homo sapiens GN=IGHG2 PE=1 SV=2	1.5861	1.25064	up
	P01860	Ig gamma-3 chain C region OS=Homo sapiens GN=IGHG3 PE=1 SV=2	5.4555	1.68788	up
	P01871	Ig mu chain C region OS=Homo sapiens GN=IGHM PE=1 SV=3	1.5496	1.23578	up
	P01876	Ig alpha-1 chain C region OS=Homo sapiens GN=IGHA1 PE=1 SV=2	1.6761	1.37078	up
	P01877	Ig alpha-2 chain C region OS=Homo sapiens GN=IGHA2 PE=1 SV=3	1.4953	1.32632	up
	P02647	Apolipoprotein A-I OS=Homo sapiens GN=APOA1 PE=1 SV=1	4.3453	1.45084	up
	P02768	Serum albumin OS=Homo sapiens GN=ALB PE=1 SV=2	1.7917	1.31774	up
	P02787	Serotransferrin OS=Homo sapiens GN=TF PE=1 SV=3	2.6829	1.24023	up
	P05164	Myeloperoxidase OS=Homo sapiens GN=MPO PE=1 SV=1	3.259	1.23077	up
	P06702	Protein S100-A9 OS=Homo sapiens GN=S100A9 PE=1 SV=1	2.2751	1.28855	up
	P06870	Kallikrein-1 OS=Homo sapiens GN=KLK1 PE=1 SV=2	4.8408	1.23245	up
	P11684	Uteroglobin OS=Homo sapiens GN=SCGB1A1 PE=1 SV=1	0.7982	0.544798	down
	P15515	Histatin-1 OS=Homo sapiens GN=HTN1 PE=1 SV=2	0.7135	0.814689	down
	P22528	Cornifin-B OS=Homo sapiens GN=SPRR1B PE=1 SV=2	3.9849	1.35102	up
	P23280	Carbonic anhydrase 6 OS=Homo sapiens GN=CA6 PE=1 SV=3	2.491	1.22868	up
	P25311	Zinc-alpha-2-glycoprotein OS=Homo sapiens GN=AZGP1 PE=1 SV=2	2.9866	1.32988	up
	P25815	Protein S100-P OS=Homo sapiens GN=S100P PE=1 SV=2	1.6028	1.30212	up
	P31025	Lipocalin-1 OS=Homo sapiens GN=LCN1 PE=1 SV=1	3.0682	1.40999	up
	P31146	Coronin-1A OS=Homo sapiens GN=CORO1A PE=1 SV=4	2.9238	1.14123	up
	P35321	Cornifin-A OS=Homo sapiens GN=SPRR1A PE=1 SV=2	3.2345	1.27928	up
	P54108	Cysteine-rich secretory protein 3 OS=Homo sapiens GN=CRISP3 PE=1 SV=1	2.2005	1.39079	up
	P61626	Lysozyme C OS=Homo sapiens GN=LYZ PE=1 SV=1	4.2404	1.50615	up
	P68871	Hemoglobin subunit beta OS=Homo sapiens GN=HBB PE=1 SV=2	6.7465	3.03929	up
	Q8TAX7	Mucin-7 OS=Homo sapiens GN=MUC7 PE=1 SV=2	2.1012	1.26681	up
	Q96DA0	Zymogen granule protein 16 homolog B OS=Homo sapiens GN=ZG16B PE=1 SV=3	1.0644	1.37502	up
LDC vs NDC	P01833	Polymeric immunoglobulin receptor OS=Homo sapiens GN=PIGR PE=1 SV=4	4.0301	1.38368	up
	P01033	Metalloproteinase inhibitor 1 OS=Homo sapiens GN=TIMP1 PE=1 SV=1	4.3435	1.31785	up
	P01040	Cystatin-A OS=Homo sapiens GN=CSTA PE=1 SV=1	3.2471	1.24466	up
	P01591	Immunoglobulin J chain OS=Homo sapiens GN=IGJ PE=1 SV=4	2.4131	1.40075	up
	P01766	Ig heavy chain V-III region BRO OS=Homo sapiens PE=1 SV=1	6.6864	1.23767	up
	P01834	Ig kappa chain C region OS=Homo sapiens GN=IGKC PE=1 SV=1	6.9852	1.61034	up
	P01857	Ig gamma-1 chain C region OS=Homo sapiens GN=IGHG1 PE=1 SV=1	1.3635	1.31144	up
	P01860	Ig gamma-3 chain C region OS=Homo sapiens GN=IGHG3 PE=1 SV=2	8.1523	1.45154	up
	P01871	Ig mu chain C region OS=Homo sapiens GN=IGHM PE=1 SV=3	2.4585	1.27733	up
	P01876	Ig alpha-1 chain C region OS=Homo sapiens GN=IGHA1 PE=1 SV=2	3.0016	1.62783	up
	P01877	Ig alpha-2 chain C region OS=Homo sapiens GN=IGHA2 PE=1 SV=3	3.2207	1.90086	up
	P02647	Apolipoprotein A-I OS=Homo sapiens GN=APOA1 PE=1 SV=1	6.468	1.22288	up
	P02768	Serum albumin OS=Homo sapiens GN=ALB PE=1 SV=2	2.7373	1.25359	up
	P02812	Basic salivary proline-rich protein 2 OS=Homo sapiens GN=PRB2 PE=1 SV=3	0.4375	0.553375	down
	P05164	Myeloperoxidase OS=Homo sapiens GN=MPO PE=1 SV=1	4.943	1.26918	up
	P06870	Kallikrein-1 OS=Homo sapiens GN=KLK1 PE=1 SV=2	7.3634	1.25086	up
	P11684	Uteroglobin OS=Homo sapiens GN=SCGB1A1 PE=1 SV=1	21.729	3.04693	up
	P12273	Prolactin-inducible protein OS=Homo sapiens GN=PIP PE=1 SV=1	3.2245	1.32139	up
	P22528	Cornifin-B OS=Homo sapiens GN=SPRR1B PE=1 SV=2	6.0995	1.31367	up
	P25311	Zinc-alpha-2-glycoprotein OS=Homo sapiens GN=AZGP1 PE=1 SV=2	5.1942	1.38724	up
	P28325	Cystatin-D OS=Homo sapiens GN=CST5 PE=1 SV=1	2.7764	1.29631	up
	P31025	Lipocalin-1 OS=Homo sapiens GN=LCN1 PE=1 SV=1	3.8108	1.26973	up
	P54108	Cysteine-rich secretory protein 3 OS=Homo sapiens GN=CRISP3 PE=1 SV=1	2.7223	1.52908	up
	P61626	Lysozyme C OS=Homo sapiens GN=LYZ PE=1 SV=1	8.2976	1.81947	up
	P61769	Beta-2-microglobulin OS=Homo sapiens GN=B2M PE=1 SV=1	3.077	1.33717	up
	P68871	Hemoglobin subunit beta OS=Homo sapiens GN=HBB PE=1 SV=2	3.3273	1.25621	up
	P80748	Ig lambda chain V-III region LOI OS=Homo sapiens PE=1 SV=1	3.2019	1.23803	up
	Q6P5S2	UPF0762 protein C6orf58 OS=Homo sapiens GN=C6orf58 PE=1 SV=2	2.872	1.31312	up
	Q8N4F0	BPI fold-containing family B member 2 OS=Homo sapiens GN=BPIFB2 PE=1 SV=2	2.9742	1.30636	up
	Q8TAX7	Mucin-7 OS=Homo sapiens GN=MUC7 PE=1 SV=2	2.5038	1.36045	up
	Q8TDL5	BPI fold-containing family B member 1 OS=Homo sapiens GN=BPIFB1 PE=1 SV=1	2.5932	1.3854	up
	Q96DA0	Zymogen granule protein 16 homolog B OS=Homo sapiens GN=ZG16B PE=1 SV=3	1.677	1.51369	up
	Q9GZZ8	Extracellular glycoprotein lacritin OS=Homo sapiens GN=LACRT PE=1 SV=1	3.3967	1.42846	up
	Q9HC84	Mucin-5B OS=Homo sapiens GN=MUC5B PE=1 SV=3	4.2262	1.23652	up
	Q9UBC9	Small proline-rich protein 3 OS=Homo sapiens GN=SPRR3 PE=1 SV=2	1.97	1.20426	up
HDC vs LDC	P00738	Haptoglobin OS=Homo sapiens GN=HP PE=1 SV=1	1.277	1.29704	up
	P01023	Alpha-2-macroglobulin OS=Homo sapiens GN=A2M PE=1 SV=3	1.057	1.3763	up
	P01040	Cystatin-A OS=Homo sapiens GN=CSTA PE=1 SV=1	0.425	0.710324	down
	P01877	Ig alpha-2 chain C region OS=Homo sapiens GN=IGHA2 PE=1 SV=3	0.4643	0.740015	down
	P04211	Ig lambda chain V region 4A OS=Homo sapiens PE=4 SV=1	0.721	0.813179	down
	P04433	Ig kappa chain V-III region VG (Fragment) OS=Homo sapiens PE=1 SV=1	0.7553	0.829538	down
	P06702	Protein S100-A9 OS=Homo sapiens GN=S100A9 PE=1 SV=1	1.1629	1.20683	up
	P07737	Profilin-1 OS=Homo sapiens GN=PFN1 PE=1 SV=2	1.0266	1.30122	up
	P11684	Uteroglobin OS=Homo sapiens GN=SCGB1A1 PE=1 SV=1	0.0367	0.221846	down
	P25815	Protein S100-P OS=Homo sapiens GN=S100P PE=1 SV=2	1.0546	1.33153	up
	P31146	Coronin-1A OS=Homo sapiens GN=CORO1A PE=1 SV=4	1.211	1.36157	up
	P31944	Caspase-14 OS=Homo sapiens GN=CASP14 PE=1 SV=2	0.6251	0.801861	down
	P48595	Serpin B10 OS=Homo sapiens GN=SERPINB10 PE=1 SV=1	1.2529	1.21903	up
	P61626	Lysozyme C OS=Homo sapiens GN=LYZ PE=1 SV=1	0.511	0.821672	down
	P61769	Beta-2-microglobulin OS=Homo sapiens GN=B2M PE=1 SV=1	0.5336	0.82087	down
	P68871	Hemoglobin subunit beta OS=Homo sapiens GN=HBB PE=1 SV=2	2.0276	2.37766	up
	P80748	Ig lambda chain V-III region LOI OS=Homo sapiens PE=1 SV=1	0.5497	0.745533	down
	Q8TDL5	BPI fold-containing family B member 1 OS=Homo sapiens GN=BPIFB1 PE=1 SV=1	0.5091	0.805244	down
	Q9GZZ8	Extracellular glycoprotein lacritin OS=Homo sapiens GN=LACRT PE=1 SV=1	0.7227	0.799857	down
	Q9Y6R7	IgGFc-binding protein OS=Homo sapiens GN=FCGBP PE=1 SV=3	1.4167	1.36356	up
