# Supplementary material for: Comparative salivary proteomics analysis of children with and without dental caries using the iTRAQ/MRM approach
Source: J Transl Med. 2018 Jan 19;16:11. doi: 10.1186/s12967-018-1388-8 (PMC5775567; doi:10.1186/s12967-018-1388-8)
Supplement: Supplementary file 6 — Additional file 6. Relative protein abundances for 53 target proteins (1), and category list of these proteins commonly or uniquely detected in HDC vs NDC, LDC vs NDC, and HDC vs LDC using MRM (2). [file 12967_2018_1388_MOESM6_ESM.zip › Additional file 6-2.xlsx]

## Sheet: 工作表1
Common in three comparison groups(4)	Accession	Description
	P01877	Ig alpha-2 chain C region OS=Homo sapiens GN=IGHA2 PE=1 SV=3
	P11684	Uteroglobin OS=Homo sapiens GN=SCGB1A1 PE=1 SV=1
	P61626	Lysozyme C OS=Homo sapiens GN=LYZ PE=1 SV=1
	P68871	Hemoglobin subunit beta OS=Homo sapiens GN=HBB PE=1 SV=2
Common in HDC vs NDC, LDC vs NDC(16)	P01591	Immunoglobulin J chain OS=Homo sapiens GN=IGJ PE=1 SV=4
	P01834	Ig kappa chain C region OS=Homo sapiens GN=IGKC PE=1 SV=1
	P01857	Ig gamma-1 chain C region OS=Homo sapiens GN=IGHG1 PE=1 SV=1
	P01860	Ig gamma-3 chain C region OS=Homo sapiens GN=IGHG3 PE=1 SV=2
	P01871	Ig mu chain C region OS=Homo sapiens GN=IGHM PE=1 SV=3
	P01876	Ig alpha-1 chain C region OS=Homo sapiens GN=IGHA1 PE=1 SV=2
	P02647	Apolipoprotein A-I OS=Homo sapiens GN=APOA1 PE=1 SV=1
	P02768	Serum albumin OS=Homo sapiens GN=ALB PE=1 SV=2
	P05164	Myeloperoxidase OS=Homo sapiens GN=MPO PE=1 SV=1
	P06870	Kallikrein-1 OS=Homo sapiens GN=KLK1 PE=1 SV=2
	P22528	Cornifin-B OS=Homo sapiens GN=SPRR1B PE=1 SV=2
	P25311	Zinc-alpha-2-glycoprotein OS=Homo sapiens GN=AZGP1 PE=1 SV=2
	P31025	Lipocalin-1 OS=Homo sapiens GN=LCN1 PE=1 SV=1
	P54108	Cysteine-rich secretory protein 3 OS=Homo sapiens GN=CRISP3 PE=1 SV=1
	Q8TAX7	Mucin-7 OS=Homo sapiens GN=MUC7 PE=1 SV=2
	Q96DA0	Zymogen granule protein 16 homolog B OS=Homo sapiens GN=ZG16B PE=1 SV=3
Common in HDC vs NDC, HDC vs LDC(4)	P01023	Alpha-2-macroglobulin OS=Homo sapiens GN=A2M PE=1 SV=3
	P06702	Protein S100-A9 OS=Homo sapiens GN=S100A9 PE=1 SV=1
	P25815	Protein S100-P OS=Homo sapiens GN=S100P PE=1 SV=2
	P31146	Coronin-1A OS=Homo sapiens GN=CORO1A PE=1 SV=4
Common in LDC vs NDC, HDC vs LDC(5)	P01040	Cystatin-A OS=Homo sapiens GN=CSTA PE=1 SV=1
	P61769	Beta-2-microglobulin OS=Homo sapiens GN=B2M PE=1 SV=1
	P80748	Ig lambda chain V-III region LOI OS=Homo sapiens PE=1 SV=1
	Q8TDL5	BPI fold-containing family B member 1 OS=Homo sapiens GN=BPIFB1 PE=1 SV=1
	Q9GZZ8	Extracellular glycoprotein lacritin OS=Homo sapiens GN=LACRT PE=1 SV=1
Unique in HDC vs NDC(7)	P01036	Cystatin-S OS=Homo sapiens GN=CST4 PE=1 SV=3
	P01037	Cystatin-SN OS=Homo sapiens GN=CST1 PE=1 SV=3
	P01859	Ig gamma-2 chain C region OS=Homo sapiens GN=IGHG2 PE=1 SV=2
	P02787	Serotransferrin OS=Homo sapiens GN=TF PE=1 SV=3
	P15515	Histatin-1 OS=Homo sapiens GN=HTN1 PE=1 SV=2
	P23280	Carbonic anhydrase 6 OS=Homo sapiens GN=CA6 PE=1 SV=3
	P35321	Cornifin-A OS=Homo sapiens GN=SPRR1A PE=1 SV=2
Unique in LDC vs NDC(10)	P01833	Polymeric immunoglobulin receptor OS=Homo sapiens GN=PIGR PE=1 SV=4
	P01033	Metalloproteinase inhibitor 1 OS=Homo sapiens GN=TIMP1 PE=1 SV=1
	P01766	Ig heavy chain V-III region BRO OS=Homo sapiens PE=1 SV=1
	P02812	Basic salivary proline-rich protein 2 OS=Homo sapiens GN=PRB2 PE=1 SV=3
	P12273	Prolactin-inducible protein OS=Homo sapiens GN=PIP PE=1 SV=1
	P28325	Cystatin-D OS=Homo sapiens GN=CST5 PE=1 SV=1
	Q6P5S2	UPF0762 protein C6orf58 OS=Homo sapiens GN=C6orf58 PE=1 SV=2
	Q8N4F0	BPI fold-containing family B member 2 OS=Homo sapiens GN=BPIFB2 PE=1 SV=2
	Q9HC84	Mucin-5B OS=Homo sapiens GN=MUC5B PE=1 SV=3
	Q9UBC9	Small proline-rich protein 3 OS=Homo sapiens GN=SPRR3 PE=1 SV=2
Unique in HDC vs LDC(7)	P00738	Haptoglobin OS=Homo sapiens GN=HP PE=1 SV=1
	P04211	Ig lambda chain V region 4A OS=Homo sapiens PE=4 SV=1
	P04433	Ig kappa chain V-III region VG (Fragment) OS=Homo sapiens PE=1 SV=1
	P07737	Profilin-1 OS=Homo sapiens GN=PFN1 PE=1 SV=2
	P31944	Caspase-14 OS=Homo sapiens GN=CASP14 PE=1 SV=2
	P48595	Serpin B10 OS=Homo sapiens GN=SERPINB10 PE=1 SV=1
	Q9Y6R7	IgGFc-binding protein OS=Homo sapiens GN=FCGBP PE=1 SV=3
